# Supplementary material for: Identification of EMT-associated prognostic features among grade II/III gliomas
Source: Sci Rep. 2024 Feb 3;14:2822. doi: 10.1038/s41598-024-53399-0 (PMC10837424; doi:10.1038/s41598-024-53399-0)
Supplement: Supplementary file 2 — Supplementary Tables. [file 41598_2024_53399_MOESM2_ESM.xlsx]

## Sheet: Table S1.
gene	p	HR	high_0.95	low_0.95
ABI3BP	0.00415022	0.5902	0.846406	0.411556
ADAM12	4.87e-05	2.135	3.07966	1.48079
AREG	0.0386204	1.455	2.07659	1.01983
BASP1	0.000167578	0.4885	0.709382	0.33633
BGN	7.06e-08	2.882	4.23519	1.96124
BMP1	3.48e-08	2.874	4.18135	1.97479
CALD1	0.000378495	1.971	2.86508	1.35579
CALU	2.7e-06	2.534	3.73676	1.71853
CAP2	0.000658015	1.882	2.70832	1.30808
CAPG	2.57e-07	2.718	3.97624	1.85817
CCN1	0.0444009	1.452	2.08867	1.00938
CD44	0.00567345	1.661	2.37847	1.15927
CDH11	0.00046709	1.94	2.81096	1.33826
CDH2	0.010001	1.607	2.30473	1.12004
COL11A1	0.0263299	1.504	2.15479	1.04915
COL16A1	0.000254872	1.944	2.77673	1.36151
COL1A1	0.000960934	1.837	2.63493	1.28026
COL1A2	7.86e-05	2.123	3.08594	1.46123
COL3A1	0.000883304	1.856	2.67202	1.28903
COL4A1	4.17e-08	2.987	4.41715	2.02018
COL4A2	3.38e-09	3.26	4.82417	2.20348
COL5A1	0.000152197	2.032	2.93258	1.4079
COL5A2	3.27e-07	2.685	3.92141	1.83776
COL5A3	0.00261867	1.724	2.4571	1.20905
COL6A2	0.00010187	2.066	2.97866	1.43277
COL8A2	0.000160362	2.037	2.94674	1.4077
COLGALT1	1e-08	2.994	4.35574	2.05742
COMP	1.3e-05	2.302	3.34783	1.58235
COPA	0.00103243	1.863	2.70067	1.28466
CRLF1	1.61e-05	0.4345	0.634639	0.297496
CTHRC1	0.0345529	1.468	2.09527	1.02828
CXCL12	0.0397448	0.6896	0.982727	0.483961
DPYSL3	9.41e-06	0.4404	0.632972	0.306363
DST	0.0336858	0.6801	0.970693	0.476466
ECM2	8.18e-06	2.354	3.43004	1.61613
EFEMP2	4.57e-05	2.123	3.04992	1.47843
ELN	3.31e-05	2.153	3.0928	1.49899
EMP3	5.28e-09	3.098	4.52797	2.11928
ENO2	0.00598093	0.6066	0.866341	0.424678
FAP	0.00233283	1.742	2.48999	1.21855
FAS	0.0204077	1.519	2.16267	1.06682
FBLN5	0.000268422	1.98	2.85976	1.3713
FLNA	6.94e-08	2.867	4.20349	1.95499
FMOD	0.00313219	1.778	2.60431	1.21373
FN1	0.001206	1.834	2.64727	1.27034
FSTL1	3.7e-07	2.673	3.90414	1.82946
FSTL3	0.00979362	1.595	2.27305	1.1192
FUCA1	0.000120083	2.061	2.97842	1.42551
GADD45A	2.5e-05	2.213	3.20284	1.52971
GAS1	6e-05	2.124	3.06922	1.47027
GEM	0.000299858	1.966	2.83711	1.36292
GJA1	0.00448558	1.693	2.43319	1.1774
GLIPR1	0.0221157	1.521	2.17826	1.06203
GPC1	0.00188152	1.771	2.53933	1.23509
GPX7	2.06e-06	2.533	3.71765	1.72575
GREM1	0.0276186	1.489	2.12134	1.04482
IGFBP2	3.78e-09	3.315	4.93785	2.22525
IGFBP3	1.28e-05	2.327	3.39968	1.59229
IGFBP4	0.000942711	1.852	2.66894	1.28541
IL15	0.000255819	1.953	2.79515	1.36407
IL32	0.00299332	1.726	2.47503	1.20375
IL6	0.00103142	1.837	2.64246	1.27767
ITGA2	1.86e-06	2.434	3.50948	1.68874
ITGA5	9.04e-07	2.583	3.77187	1.76868
ITGAV	0.000461282	1.937	2.8047	1.33803
ITGB1	0.000492157	1.952	2.84234	1.33988
ITGB3	4.97e-07	2.642	3.85812	1.80893
JUN	0.00133272	1.814	2.61057	1.26093
LAMA2	2.44e-09	3.662	5.60978	2.39064
LAMC1	3.49e-05	2.181	3.15539	1.50759
LGALS1	8.59e-05	2.052	2.93697	1.43337
LOX	4.22e-05	2.17	3.14471	1.49782
LOXL1	0.000313995	1.955	2.81464	1.35758
LOXL2	9.76e-06	2.335	3.40064	1.60358
MAGEE1	0.000338267	0.5083	0.73594	0.351121
MATN2	0.00436933	1.681	2.40341	1.1762
MATN3	0.0179418	1.538	2.1965	1.0768
MCM7	0.0464662	1.432	2.03807	1.00563
MEST	0.000332865	1.957	2.82342	1.35611
MGP	0.00021778	2.018	2.92865	1.39098
MMP14	7.86e-06	2.303	3.31959	1.59719
MMP2	0.000998484	1.894	2.77136	1.29483
MSX1	0.00123989	1.801	2.57482	1.26034
MXRA5	0.0464204	1.435	2.04694	1.00574
MYL9	0.00807839	1.622	2.32051	1.13407
NNMT	1.64e-06	2.524	3.68535	1.72846
NTM	5.09e-06	0.409	0.6006	0.27855
OXTR	1.41e-05	2.297	3.34348	1.5782
P3H1	1.75e-07	2.694	3.90741	1.85751
PCOLCE	5.18e-09	3.118	4.56601	2.12883
PDGFRB	0.00343527	1.707	2.4413	1.19297
PDLIM4	1.31e-05	2.272	3.28611	1.57069
PFN2	3.08e-05	0.4604	0.663057	0.319682
PLAUR	1.1e-05	2.301	3.3367	1.58715
PLOD1	1.05e-08	3.187	4.74102	2.14298
PLOD2	2.79e-05	2.177	3.13314	1.51304
PLOD3	1.51e-09	3.262	4.78636	2.22301
PMP22	2.46e-05	2.174	3.11907	1.51563
POSTN	0.000964753	1.868	2.70672	1.28886
PPIB	0.0397562	1.458	2.08773	1.01781
PTHLH	0.0161412	1.552	2.22082	1.08487
PTX3	0.00145313	1.788	2.55724	1.25033
PVR	0.000985783	1.849	2.66433	1.28261
SAT1	0.000468309	1.899	2.72109	1.32594
SDC1	0.000176776	2.035	2.95045	1.40382
SDC4	0.0230915	1.504	2.13859	1.05763
SERPINE1	1.1e-07	2.811	4.116	1.91934
SERPINE2	0.00403323	0.5884	0.844607	0.409863
SERPINH1	3.2e-09	3.155	4.61441	2.15672
SFRP4	1.22e-05	2.256	3.24795	1.56669
SGCD	9.34e-06	0.4368	0.630045	0.302852
SGCG	0.0382288	0.6878	0.979905	0.482839
SNAI2	0.00167217	1.782	2.55594	1.24304
SPARC	0.000774057	0.534	0.769827	0.370461
SPOCK1	0.0236161	0.6622	0.946253	0.463419
SPP1	1.6e-05	2.245	3.2417	1.55468
TGFBI	0.0300079	1.477	2.09995	1.03845
THBS1	0.00224019	1.772	2.5575	1.22783
TIMP1	2.14e-07	2.746	4.02212	1.8746
TIMP3	2.65e-05	0.4626	0.662758	0.32286
TNC	3.54e-06	2.424	3.5241	1.6672
TNFAIP3	0.014019	1.571	2.25169	1.0956
TNFRSF11B	4.06e-11	3.986	6.00904	2.64388
TNFRSF12A	4.51e-07	2.671	3.91214	1.82367
TPM4	3.03e-05	2.185	3.15382	1.51322
VCAM1	0.00302542	1.721	2.46471	1.20214
VCAN	0.0368441	0.688	0.977411	0.484244
VEGFA	0.000154078	1.996	2.8546	1.39535
VEGFC	0.0181857	1.534	2.18906	1.07557
VIM	1.19e-05	2.334	3.41078	1.59708
WIPF1	0.0065398	1.652	2.37307	1.15057
WNT5A	0.000661561	1.893	2.73249	1.31095

## Sheet: Table S2.
ID	logFC	AveExpr	t	P.Value	adj.P.Val	B	group
HOXA13	1.2787	-2.56334	3.81711	0.000151489	0.000266606	0.377845	up
LHX9	1.19812	-0.419779	4.11014	4.6e-05	8.55e-05	1.33578	up
TERT	1.06975	-3.5224	4.14521	3.97e-05	7.44e-05	1.69362	up
SLC18A3	1.04114	-3.97692	4.25701	2.46e-05	4.71e-05	2.16615	up
HOXD8	1.27855	-0.903771	4.47311	9.5e-06	1.89e-05	2.86038	up
UBXN10	1.08492	0.142556	4.62132	4.83e-06	9.9e-06	3.42771	up
MAP3K19	1.0343	-1.37125	4.64608	4.3e-06	8.86e-06	3.65194	up
EVX2	1.09824	-3.98072	4.72122	3.03e-06	6.33e-06	4.13518	up
BMP5	1.02415	-3.94342	4.94604	1.03e-06	2.25e-06	5.15629	up
ARSF	1.15096	0.00151512	4.96779	9.24e-07	2.03e-06	5.01594	up
C10orf105	1.08803	-0.630118	4.99114	8.23e-07	1.82e-06	5.17415	up
WFIKKN2	1.00268	-1.8707	5.15649	3.6e-07	8.21e-07	6.04725	up
PLEKHG4B	1.00085	-0.720075	5.19654	2.93e-07	6.74e-07	6.16982	up
C6	1.12384	-3.38899	5.26107	2.11e-07	4.91e-07	6.63418	up
DLK1	1.40184	-3.20732	5.35408	1.3e-07	3.1e-07	7.08232	up
ITPRID1	1.2768	-3.47849	5.43857	8.32e-08	2.02e-07	7.52108	up
CREB3L1	1.00939	2.25173	5.5037	5.88e-08	1.45e-07	7.42116	up
SERPINB2	1.16497	-4.90435	5.58517	3.79e-08	9.45e-08	8.31956	up
SCGB1D2	1.20059	-3.00071	5.60144	3.47e-08	8.69e-08	8.33728	up
CD5L	1.1956	-2.47813	5.617	3.19e-08	8e-08	8.39485	up
VWDE	1.04485	-4.26483	5.61913	3.15e-08	7.91e-08	8.4788	up
CLEC10A	1.06497	-2.05862	5.76556	1.41e-08	3.65e-08	9.16193	up
HOXD4	1.53939	-2.11039	5.78276	1.28e-08	3.33e-08	9.24678	up
SULT1C2	1.09446	-1.89235	5.80144	1.15e-08	3.01e-08	9.34508	up
SLN	1.3999	0.0028616	5.81721	1.05e-08	2.76e-08	9.30771	up
CHRNA6	1.0682	-3.48778	5.82258	1.02e-08	2.69e-08	9.52833	up
AC010255.2	1.12833	-3.08082	5.82962	9.82e-09	2.59e-08	9.54996	up
FBN3	1.05377	1.42677	5.85102	8.71e-09	2.31e-08	9.37807	up
SP8	1.54418	-2.32964	5.93642	5.37e-09	1.45e-08	10.0908	up
ONECUT1	1.08345	-2.70679	5.94024	5.25e-09	1.42e-08	10.1371	up
FGFBP2	1.01242	-0.897587	6.03907	2.98e-09	8.2e-09	10.596	up
GSDMA	1.1494	-1.9425	6.04427	2.89e-09	7.96e-09	10.6768	up
HOXD3	1.58401	-1.44065	6.05233	2.76e-09	7.61e-09	10.6874	up
CACNG5	1.48609	-0.458534	6.05761	2.67e-09	7.38e-09	10.663	up
OR2I1P	1.08017	-0.938267	6.06894	2.5e-09	6.92e-09	10.7644	up
LEFTY2	1.49339	-0.4676	6.12954	1.76e-09	4.91e-09	11.0684	up
ALPK2	1.08055	-2.32444	6.13826	1.67e-09	4.68e-09	11.2226	up
CFAP77	1.05944	-0.471419	6.1498	1.56e-09	4.38e-09	11.1945	up
RBM46	1.11577	-3.76851	6.20311	1.14e-09	3.24e-09	11.6375	up
ABCB11	1.04748	-3.87494	6.2048	1.13e-09	3.21e-09	11.6505	up
LRRC9	1.16164	-3.34262	6.22633	9.93e-10	2.84e-09	11.7574	up
COL22A1	1.36048	2.02987	6.24302	9e-10	2.58e-09	11.4909	up
RASSF10	1.33907	-2.1727	6.24796	8.74e-10	2.51e-09	11.8361	up
SIRPB1	1.02103	-0.789605	6.26946	7.69e-10	2.22e-09	11.8979	up
PIRT	1.24897	2.11994	6.33163	5.3e-10	1.55e-09	12.0004	up
FNDC1	1.23763	-1.13124	6.35005	4.74e-10	1.39e-09	12.3787	up
FOS	1.00965	7.08656	6.35757	4.53e-10	1.33e-09	11.7269	up
AREG	1.36454	-3.73622	6.38654	3.8e-10	1.12e-09	12.6878	up
CCDC190	1.2355	-2.85856	6.40652	3.37e-10	1e-09	12.7815	up
CXCL14	1.2975	3.69943	6.43514	2.83e-10	8.44e-10	12.3557	up
HOXB6	1.09017	-4.96686	6.43798	2.78e-10	8.3e-10	13.0084	up
C5orf49	1.08007	0.997036	6.44584	2.65e-10	7.93e-10	12.8073	up
ICOSLG	1.05297	-0.558176	6.53131	1.57e-10	4.78e-10	13.4227	up
F2RL1	1.00321	1.62172	6.53421	1.54e-10	4.7e-10	13.2767	up
TRH	1.5357	0.113928	6.53521	1.53e-10	4.68e-10	13.3934	up
CLECL1	1.04974	-1.97538	6.54472	1.45e-10	4.42e-10	13.5687	up
F2RL3	1.09358	-1.5847	6.55287	1.37e-10	4.21e-10	13.6002	up
KCNE5	1.39587	-0.159867	6.56454	1.28e-10	3.93e-10	13.5909	up
ITGB4	1.01621	6.06737	6.5721	1.22e-10	3.76e-10	12.993	up
TFPI2	1.07165	-2.07918	6.58095	1.16e-10	3.56e-10	13.7894	up
UPK3A	1.16435	-2.85916	6.59297	1.07e-10	3.31e-10	13.8855	up
ETV4	1.44202	1.96151	6.60491	9.95e-11	3.08e-10	13.6353	up
LY9	1.05696	-3.32325	6.614	9.41e-11	2.92e-10	14.0248	up
MYOM3	1.05903	-3.83498	6.62115	9e-11	2.8e-10	14.0776	up
MKI67	1.24784	3.62616	6.62988	8.52e-11	2.66e-10	13.5425	up
EGR1	1.12984	6.80975	6.63852	8.07e-11	2.53e-10	13.4082	up
SIX3	1.28538	-3.40645	6.65314	7.37e-11	2.32e-10	14.2597	up
CCDC33	1.21728	-3.41095	6.66604	6.79e-11	2.15e-10	14.3382	up
STOML3	1.13934	-5.4117	6.67753	6.32e-11	2e-10	14.4268	up
PRSS33	1.36152	-3.78242	6.68361	6.09e-11	1.93e-10	14.4505	up
C2orf50	1.2211	0.378926	6.69954	5.51e-11	1.75e-10	14.3795	up
CFAP57	1.12288	-1.40814	6.79295	3.05e-11	9.9e-11	15.0501	up
DRC7	1.0738	-0.295962	6.80816	2.77e-11	9.02e-11	15.0926	up
SEMA3A	1.17427	1.77522	6.8169	2.62e-11	8.54e-11	14.9777	up
MCM10	1.20172	0.908757	6.82816	2.44e-11	7.96e-11	15.1336	up
LRRIQ1	1.37628	-2.05276	6.84331	2.21e-11	7.26e-11	15.3823	up
TACSTD2	1.2123	-2.49548	6.88297	1.71e-11	5.68e-11	15.6445	up
IL1RN	1.18069	-0.997752	6.91275	1.42e-11	4.72e-11	15.7757	up
FPR2	1.12777	-2.35429	6.95779	1.06e-11	3.56e-11	16.1088	up
TMPRSS3	1.58576	-2.2606	6.9667	9.98e-12	3.37e-11	16.1566	up
CNMD	1.26648	-1.12136	6.9742	9.51e-12	3.22e-11	16.1658	up
SIX2	1.04147	-2.05667	7.01365	7.35e-12	2.51e-11	16.4527	up
OLR1	1.07242	4.33015	7.02686	6.75e-12	2.3e-11	15.9341	up
STEAP1	1.02511	-0.422953	7.03481	6.4e-12	2.19e-11	16.5225	up
COMP	1.13771	-3.88801	7.05789	5.51e-12	1.89e-11	16.7663	up
TNFSF13B	1.06781	2.79345	7.0639	5.29e-12	1.82e-11	16.404	up
HABP2	1.04104	-2.3337	7.06828	5.14e-12	1.77e-11	16.8068	up
CATIP	1.05593	-2.52915	7.10441	4.05e-12	1.41e-11	17.0414	up
ADAMDEC1	1.77722	-2.59328	7.12105	3.63e-12	1.27e-11	17.1421	up
TFCP2L1	1.3483	1.72928	7.1241	3.56e-12	1.24e-11	16.9215	up
MET	1.27908	1.20366	7.13808	3.25e-12	1.14e-11	17.0706	up
RFX8	1.07826	-2.86267	7.14136	3.18e-12	1.11e-11	17.2843	up
CCL20	1.07831	-3.13804	7.15445	2.91e-12	1.02e-11	17.3726	up
H2AC11	1.09276	-0.971403	7.15478	2.91e-12	1.02e-11	17.3133	up
MMP7	1.67541	-2.51249	7.16082	2.79e-12	9.82e-12	17.396	up
DNAAF6	1.09965	-5.38822	7.16347	2.74e-12	9.66e-12	17.4314	up
LILRA5	1.10737	-3.02687	7.16331	2.75e-12	9.66e-12	17.4274	up
LGR6	1.85593	-0.0735394	7.16443	2.73e-12	9.6e-12	17.3156	up
LRAT	1.25347	1.49613	7.16711	2.68e-12	9.43e-12	17.231	up
SPATA3	1.10414	-3.2309	7.18728	2.34e-12	8.3e-12	17.5843	up
FAM81B	1.57062	-2.7107	7.22152	1.86e-12	6.64e-12	17.7927	up
EBF2	1.00615	-1.94714	7.23093	1.75e-12	6.25e-12	17.8405	up
CFAP161	1.1258	-2.77281	7.28289	1.24e-12	4.46e-12	18.1954	up
FOXD1	1.15007	0.973219	7.28324	1.23e-12	4.45e-12	18.0398	up
KCNJ15	1.03645	-3.2549	7.28857	1.19e-12	4.3e-12	18.2394	up
TMPRSS7	1.35492	-3.84141	7.29554	1.14e-12	4.11e-12	18.2879	up
PCDHB7	1.0731	1.76189	7.29847	1.11e-12	4.03e-12	18.0682	up
FAP	1.06857	0.0264587	7.31396	1e-12	3.65e-12	18.3038	up
MCOLN3	1.16394	-2.94901	7.3189	9.7e-13	3.53e-12	18.4324	up
CD8A	1.01735	-0.135052	7.32002	9.62e-13	3.51e-12	18.3529	up
CNGA3	1.42502	2.61117	7.32957	9.02e-13	3.3e-12	18.1452	up
MAFA	1.16737	-3.93943	7.37209	6.77e-13	2.49e-12	18.7874	up
DNAI3	1.21181	-1.16017	7.3766	6.56e-13	2.42e-12	18.7651	up
IL18RAP	1.06497	-2.77965	7.38113	6.36e-13	2.34e-12	18.8382	up
RGS1	1.2643	5.00434	7.39178	5.92e-13	2.18e-12	18.2549	up
RGN	1.01004	2.78955	7.41382	5.09e-13	1.89e-12	18.699	up
PITX2	1.47072	-4.74825	7.41551	5.04e-13	1.87e-12	19.0685	up
FKBP5	1.10792	5.60802	7.41771	4.96e-13	1.84e-12	18.3997	up
GJA3	1.6585	-2.76194	7.4266	4.67e-13	1.74e-12	19.1338	up
KLHL4	1.00549	3.37319	7.433	4.47e-13	1.67e-12	18.7371	up
ADAMTS18	1.77708	-1.97099	7.43315	4.47e-13	1.66e-12	19.158	up
ALDH1A3	1.43691	-1.48477	7.44818	4.03e-13	1.51e-12	19.2472	up
LRRC61	1.09921	0.205689	7.44759	4.05e-13	1.51e-12	19.1778	up
FNDC7	1.10618	-1.89782	7.47176	3.43e-13	1.29e-12	19.42	up
VNN1	1.0722	-1.14281	7.49595	2.9e-13	1.1e-12	19.5591	up
MSLN	1.32461	-0.36583	7.50896	2.66e-13	1.01e-12	19.6124	up
ANGPT1	1.08689	2.03192	7.51104	2.62e-13	9.95e-13	19.4551	up
AL049839.2	1.39404	-0.967131	7.52908	2.31e-13	8.82e-13	19.7708	up
TFAP2B	1.80239	-4.59055	7.54083	2.13e-13	8.16e-13	19.8994	up
PI15	1.06751	0.0509656	7.56222	1.84e-13	7.08e-13	19.9565	up
SP5	1.1745	-1.37571	7.56405	1.82e-13	7e-13	20.0223	up
SAA2	1.17236	-4.92734	7.5737	1.7e-13	6.57e-13	20.1103	up
SLC9C2	1.13765	-3.03231	7.5754	1.68e-13	6.5e-13	20.131	up
ZDHHC23	1.24194	1.60023	7.61032	1.32e-13	5.14e-13	20.1667	up
TTR	1.42336	-4.72313	7.61922	1.24e-13	4.84e-13	20.4197	up
ACP5	1.05256	0.702361	7.62355	1.2e-13	4.7e-13	20.3352	up
CLCNKA	1.1136	-3.38609	7.62824	1.16e-13	4.55e-13	20.4879	up
STK32B	1.01665	2.48355	7.64934	1e-13	3.95e-13	20.3382	up
FOXD3	1.84906	-2.4033	7.65283	9.8e-14	3.86e-13	20.6407	up
ARSJ	1.11568	1.2844	7.66445	9.03e-14	3.57e-13	20.5713	up
CRTAM	1.06124	-3.13203	7.67413	8.44e-14	3.34e-13	20.7973	up
HLA.DQA2	2.00544	0.447634	7.67425	8.43e-14	3.34e-13	20.6698	up
CFAP100	1.19154	-1.77901	7.7105	6.54e-14	2.61e-13	21.0256	up
FOLR1	1.07401	0.0796174	7.71167	6.49e-14	2.59e-13	20.9712	up
ANKRD35	1.12154	2.67218	7.71577	6.3e-14	2.52e-13	20.7596	up
CCL2	1.2777	3.38896	7.71878	6.17e-14	2.47e-13	20.6657	up
ANKUB1	1.48925	-3.19653	7.71923	6.15e-14	2.46e-13	21.1031	up
RASSF9	1.47926	-0.980328	7.74287	5.21e-14	2.09e-13	21.2215	up
TMEM26	1.04841	-1.0183	7.7539	4.82e-14	1.95e-13	21.3039	up
LARGE2	1.2272	-3.58564	7.77084	4.28e-14	1.74e-13	21.4554	up
CALML6	1.08966	-2.84837	7.78867	3.77e-14	1.54e-13	21.5767	up
C1orf158	1.91112	-2.72205	7.80983	3.24e-14	1.33e-13	21.718	up
THBS1	1.22021	2.64723	7.81902	3.04e-14	1.25e-13	21.4765	up
CLIC6	1.40866	-2.12109	7.83011	2.81e-14	1.16e-13	21.8519	up
SKIDA1	1.00307	0.218032	7.83047	2.8e-14	1.16e-13	21.7854	up
FABP7	1.12644	5.77012	7.83363	2.74e-14	1.13e-13	21.2446	up
MEDAG	1.24017	-1.74704	7.86947	2.12e-14	8.85e-14	22.1186	up
HTRA4	1.26033	-4.03967	7.88011	1.97e-14	8.23e-14	22.2023	up
WIPF3	1.19237	2.96901	7.88801	1.86e-14	7.79e-14	21.9105	up
VENTX	1.17107	-0.53158	7.89343	1.79e-14	7.51e-14	22.2517	up
CCN1	1.26514	4.798	7.91388	1.55e-14	6.52e-14	21.8553	up
SVOPL	1.26908	-2.94908	7.9189	1.49e-14	6.3e-14	22.4759	up
APOBEC3B	1.07148	-1.10786	7.92147	1.46e-14	6.19e-14	22.4669	up
FPR3	1.38845	1.2659	7.93552	1.32e-14	5.61e-14	22.4409	up
TFPI	1.19754	2.89305	7.93749	1.3e-14	5.54e-14	22.271	up
CCR7	1.08845	-2.21032	7.95786	1.13e-14	4.82e-14	22.7428	up
EN2	1.33024	0.116225	7.96786	1.05e-14	4.49e-14	22.7437	up
WT1	1.6265	-4.57863	7.98263	9.43e-15	4.05e-14	22.906	up
H3C10	1.10168	-1.60235	7.99591	8.57e-15	3.69e-14	22.9997	up
DCDC2	1.02222	-0.212369	8.00243	8.18e-15	3.52e-14	23.0069	up
RAMP3	1.11999	2.87208	8.0091	7.79e-15	3.36e-14	22.7834	up
ADAMTS3	1.25064	0.233346	8.01109	7.68e-15	3.32e-14	23.0449	up
HMX3	1.11885	-5.47988	8.01531	7.45e-15	3.22e-14	23.1036	up
HAUS7	1.03781	-0.81316	8.03767	6.34e-15	2.75e-14	23.2753	up
KNL1	1.27609	1.60198	8.05113	5.75e-15	2.5e-14	23.2334	up
ZNF648	1.27635	-3.33461	8.05631	5.53e-15	2.42e-14	23.436	up
E2F2	1.34756	1.01959	8.06968	5.02e-15	2.2e-14	23.4111	up
XG	1.32002	-3.6339	8.09883	4.06e-15	1.79e-14	23.7332	up
KIFC1	1.25255	2.56602	8.10106	4e-15	1.76e-14	23.4766	up
TOP2A	1.615	4.09812	8.11957	3.49e-15	1.55e-14	23.3846	up
GPR84	1.18749	-0.593986	8.12151	3.44e-15	1.53e-14	23.8623	up
PRRX2	1.37315	-3.35774	8.12936	3.25e-15	1.45e-14	23.9518	up
NUP62CL	1.29161	-3.18302	8.12893	3.26e-15	1.45e-14	23.9496	up
TGM5	1.41355	-1.62768	8.12941	3.25e-15	1.45e-14	23.9419	up
CCDC152	1.0097	0.353092	8.13091	3.21e-15	1.43e-14	23.8956	up
ACTG2	1.44219	-0.458855	8.13936	3.02e-15	1.35e-14	23.9814	up
HOXA11	2.31506	-3.74179	8.1455	2.89e-15	1.3e-14	24.0661	up
TTC39A	1.00893	-0.119228	8.16608	2.48e-15	1.12e-14	24.167	up
SCIN	1.36597	3.88042	8.16543	2.5e-15	1.12e-14	23.7478	up
CTLA4	1.13451	-2.43524	8.17849	2.27e-15	1.03e-14	24.3023	up
TLR8	1.1956	-0.182409	8.18264	2.2e-15	9.95e-15	24.2854	up
GRIK1	1.37919	2.16848	8.18282	2.2e-15	9.94e-15	24.1102	up
DNAH9	1.05567	2.75979	8.18425	2.17e-15	9.85e-15	24.0602	up
DOK2	1.0868	-0.768253	8.18784	2.12e-15	9.6e-15	24.3425	up
APOC2	1.1142	-2.95123	8.19272	2.04e-15	9.27e-15	24.4038	up
TGFBI	1.21907	4.51666	8.21016	1.8e-15	8.2e-15	24.0008	up
DMBX1	1.33153	-4.96718	8.2311	1.54e-15	7.08e-15	24.6402	up
ROPN1L	1.35342	-2.00639	8.23558	1.49e-15	6.86e-15	24.7071	up
MT1A	1.35552	-2.09915	8.25176	1.32e-15	6.11e-15	24.8243	up
COL9A3	1.30849	3.84827	8.25855	1.26e-15	5.82e-15	24.4285	up
DTL	1.23299	1.99371	8.2704	1.15e-15	5.35e-15	24.7714	up
FAM3B	1.23437	-2.24016	8.27704	1.1e-15	5.1e-15	25.0077	up
WNT16	1.66474	-2.25871	8.3003	9.23e-16	4.32e-15	25.1744	up
RIBC2	1.43277	-2.06307	8.30628	8.83e-16	4.14e-15	25.2168	up
HAND2	2.2706	-3.47143	8.31401	8.34e-16	3.92e-15	25.2733	up
OLFML2B	1.037	3.47985	8.32878	7.47e-16	3.52e-15	25.0045	up
INMT	1.41149	-0.235126	8.33042	7.38e-16	3.48e-15	25.3516	up
SPATA18	1.26965	-0.128702	8.33204	7.29e-16	3.44e-15	25.3618	up
CD28	1.26327	-2.36754	8.33577	7.09e-16	3.35e-15	25.4323	up
S100A8	1.46122	0.546609	8.34003	6.87e-16	3.26e-15	25.386	up
ESCO2	1.31344	0.555024	8.36096	5.88e-16	2.79e-15	25.5424	up
PCDHB1	1.14779	-1.58499	8.40668	4.18e-16	2e-15	25.9423	up
NMNAT3	1.15125	1.61499	8.40739	4.15e-16	1.99e-15	25.814	up
IL2RA	1.75345	-3.24508	8.40823	4.13e-16	1.98e-15	25.9559	up
DKKL1	1.21498	-2.78594	8.40887	4.11e-16	1.97e-15	25.9624	up
PBK	1.55177	1.85274	8.41019	4.07e-16	1.96e-15	25.7945	up
RSAD2	1.04348	3.03615	8.41549	3.91e-16	1.88e-15	25.7086	up
CLEC18A	1.09049	-2.28708	8.41748	3.85e-16	1.86e-15	26.0262	up
TBX1	1.07548	-1.50773	8.43018	3.5e-16	1.69e-15	26.1134	up
ITGBL1	1.33382	-1.65933	8.44249	3.19e-16	1.55e-15	26.2042	up
HCST	1.05556	-1.47498	8.44548	3.12e-16	1.52e-15	26.2251	up
FAM166C	1.54684	-2.83393	8.44965	3.02e-16	1.47e-15	26.2603	up
CCDC122	1.01204	-0.438293	8.45418	2.92e-16	1.43e-15	26.2686	up
TREM2	1.06594	5.08335	8.46727	2.65e-16	1.3e-15	25.8439	up
DPP4	1.08639	-0.171724	8.48852	2.26e-16	1.11e-15	26.5127	up
TXK	1.16832	-3.51858	8.50134	2.05e-16	1.01e-15	26.6281	up
FAM111B	1.51732	0.724268	8.51245	1.88e-16	9.31e-16	26.6431	up
C5AR1	1.06313	2.70395	8.52396	1.73e-16	8.56e-16	26.558	up
AGBL2	1.07418	-0.575657	8.52828	1.67e-16	8.29e-16	26.8179	up
MMEL1	1.61847	-0.949104	8.54239	1.5e-16	7.47e-16	26.9262	up
FPR1	1.21687	3.48441	8.54251	1.5e-16	7.46e-16	26.5775	up
CFAP73	1.5712	-2.54597	8.54612	1.46e-16	7.26e-16	26.9698	up
WDR38	1.77	-1.85338	8.54626	1.46e-16	7.26e-16	26.968	up
NR2E1	1.09654	3.11892	8.55662	1.35e-16	6.73e-16	26.7415	up
MAOB	1.71828	5.6553	8.58078	1.12e-16	5.63e-16	26.672	up
DNAJB13	1.13065	-3.14065	8.59482	1.01e-16	5.07e-16	27.3221	up
SCML4	1.3063	-2.50008	8.59783	9.86e-17	4.96e-16	27.3518	up
SLAMF7	1.51719	-1.80307	8.6022	9.53e-17	4.81e-16	27.3829	up
PDGFD	1.55662	1.10504	8.61595	8.58e-17	4.35e-16	27.3886	up
KRT7	1.50461	-2.96292	8.61871	8.4e-17	4.27e-16	27.5036	up
P2RY2	1.33706	-1.60304	8.61943	8.36e-17	4.25e-16	27.51	up
TPPP3	1.26874	4.72321	8.62045	8.29e-17	4.22e-16	27.0137	up
SKA3	1.19766	1.04291	8.63731	7.29e-17	3.72e-16	27.5627	up
PIWIL4	1.01469	0.955668	8.64193	7.04e-17	3.6e-16	27.6076	up
RASEF	1.49253	-1.10969	8.64262	7e-17	3.58e-16	27.6755	up
MUC3A	1.39664	-3.50575	8.64796	6.72e-17	3.44e-16	27.7108	up
CD300LB	1.18295	-2.31919	8.66179	6.05e-17	3.1e-16	27.8276	up
DNAAF3	1.36663	-1.6677	8.67065	5.65e-17	2.91e-16	27.8924	up
UCN2	1.26749	-4.12519	8.6749	5.47e-17	2.82e-16	27.8922	up
HMMR	1.10177	0.952744	8.69117	4.83e-17	2.49e-16	27.9756	up
STAP1	1.25811	-4.10468	8.70046	4.5e-17	2.33e-16	28.0827	up
CRB2	1.23783	4.29009	8.70236	4.43e-17	2.3e-16	27.6754	up
RYR3	1.23075	3.17705	8.72053	3.85e-17	2e-16	27.9609	up
CBR1	1.13486	5.08589	8.7233	3.77e-17	1.96e-16	27.7664	up
FEZF1	1.70806	-3.68824	8.73612	3.42e-17	1.78e-16	28.3659	up
GCK	1.22022	0.799541	8.75511	2.95e-17	1.55e-16	28.4634	up
FBLN7	1.45354	1.11305	8.7597	2.85e-17	1.5e-16	28.4734	up
ZBP1	1.30147	-1.28378	8.76005	2.84e-17	1.49e-16	28.5598	up
ADGRD2	1.72511	-4.3529	8.78629	2.32e-17	1.22e-16	28.721	up
TC2N	1.38486	0.928098	8.7982	2.12e-17	1.12e-16	28.7788	up
C1QC	1.02138	7.00873	8.80305	2.04e-17	1.08e-16	28.3567	up
MT1M	1.20942	2.63315	8.8162	1.84e-17	9.78e-17	28.7623	up
BUB1B	1.47419	1.23393	8.81787	1.82e-17	9.66e-17	28.9066	up
LAMP3	1.14643	-1.29214	8.82012	1.79e-17	9.5e-17	29.0144	up
IFNLR1	1.14181	1.39689	8.82034	1.78e-17	9.48e-17	28.9242	up
ITGA4	1.05016	1.52682	8.82077	1.78e-17	9.45e-17	28.9215	up
ZFP36	1.17113	5.86317	8.82391	1.73e-17	9.24e-17	28.5063	up
PKMYT1	1.07175	2.17651	8.82482	1.72e-17	9.18e-17	28.8908	up
GPR39	1.07822	-2.37731	8.83966	1.53e-17	8.2e-17	29.1623	up
DAPP1	1.06527	0.150874	8.84939	1.42e-17	7.62e-17	29.2086	up
MMRN1	1.24644	1.1017	8.86375	1.27e-17	6.82e-17	29.2725	up
ADAM33	1.20783	1.41997	8.86418	1.27e-17	6.8e-17	29.2546	up
CD44	1.28092	7.2015	8.87779	1.14e-17	6.14e-17	28.9405	up
FAM83G	1.10877	-1.66072	8.87846	1.13e-17	6.11e-17	29.4592	up
C21orf62	1.41817	2.81989	8.89059	1.03e-17	5.58e-17	29.3016	up
C5orf63	1.09051	0.896768	8.89731	9.79e-18	5.31e-17	29.5437	up
LDLRAD2	1.16737	-3.62904	8.90222	9.42e-18	5.12e-17	29.611	up
SIGLEC7	1.13041	-0.390145	8.9051	9.21e-18	5.01e-17	29.6472	up
C19orf84	1.0694	-2.42031	8.94911	6.53e-18	3.59e-17	29.9932	up
JUNB	1.05151	5.65869	8.95743	6.12e-18	3.37e-17	29.5379	up
COL12A1	1.08725	2.64747	8.96597	5.72e-18	3.16e-17	29.9189	up
PRR29	1.0143	0.300705	8.96746	5.66e-18	3.13e-17	30.1081	up
PLEKHG6	1.14574	-2.92561	8.98419	4.96e-18	2.75e-17	30.2529	up
ZC3HAV1L	1.10479	-0.521563	8.98648	4.87e-18	2.7e-17	30.2739	up
KCNK5	1.67902	-2.66065	9.007	4.14e-18	2.31e-17	30.4359	up
LYZ	1.50332	1.28657	9.01177	3.99e-18	2.23e-17	30.391	up
TFF3	1.52443	-3.75956	9.01969	3.75e-18	2.09e-17	30.5052	up
PIPOX	1.00058	4.22291	9.03279	3.38e-18	1.89e-17	30.2282	up
PRR15	1.17043	-1.06825	9.04902	2.98e-18	1.67e-17	30.7626	up
IL6	1.69052	-1.91997	9.05124	2.92e-18	1.64e-17	30.7819	up
OTX1	1.42497	0.527069	9.05856	2.76e-18	1.55e-17	30.7967	up
SCNN1B	1.79094	-2.92402	9.05984	2.73e-18	1.54e-17	30.838	up
EMP1	1.29922	6.18299	9.06711	2.58e-18	1.46e-17	30.3887	up
S100A9	1.49929	1.63961	9.06951	2.53e-18	1.43e-17	30.8102	up
MFAP4	1.04079	3.78656	9.07051	2.51e-18	1.42e-17	30.5755	up
EMILIN3	2.23124	1.11115	9.07132	2.49e-18	1.41e-17	30.8412	up
LILRB1	1.01879	2.67517	9.07413	2.44e-18	1.38e-17	30.759	up
PXDNL	1.01081	-0.835005	9.08407	2.26e-18	1.28e-17	31.032	up
FHAD1	1.09202	0.0911171	9.09211	2.12e-18	1.21e-17	31.0768	up
ZBED6CL	1.04801	-0.154202	9.09542	2.06e-18	1.18e-17	31.1088	up
ADIG	1.46946	-3.55621	9.10052	1.98e-18	1.13e-17	31.1316	up
FAM110C	1.58333	0.252608	9.10704	1.88e-18	1.08e-17	31.1812	up
NMUR1	1.02654	-2.76238	9.12023	1.69e-18	9.72e-18	31.3005	up
S100A10	1.19012	5.47504	9.14546	1.39e-18	7.99e-18	31.0111	up
PIMREG	1.64897	1.8755	9.14956	1.34e-18	7.74e-18	31.4081	up
CD70	1.48938	-4.30297	9.15441	1.29e-18	7.46e-18	31.5166	up
CPA6	1.32453	-3.82787	9.16097	1.22e-18	7.1e-18	31.5855	up
DEPDC1B	1.19095	0.536876	9.16319	1.2e-18	6.98e-18	31.615	up
CHODL	1.18711	0.0495351	9.1678	1.16e-18	6.74e-18	31.6664	up
CDK1	1.30519	2.51719	9.16933	1.15e-18	6.66e-18	31.5087	up
SPATA6	1.14994	4.04824	9.19399	9.41e-19	5.51e-18	31.5084	up
DES	2.1802	-1.54447	9.20755	8.44e-19	4.96e-18	31.9946	up
CKAP2L	1.55212	0.95285	9.21293	8.09e-19	4.76e-18	31.979	up
IL1R1	1.0922	2.80172	9.21455	7.98e-19	4.7e-18	31.8405	up
TTK	1.44549	0.831244	9.21735	7.81e-19	4.6e-18	32.0222	up
EFCAB12	1.13713	-0.227074	9.24127	6.45e-19	3.82e-18	32.2483	up
CCDC89	1.1103	0.103593	9.24208	6.4e-19	3.8e-18	32.2478	up
CDCA7L	1.02357	3.25554	9.26154	5.48e-19	3.26e-18	32.1536	up
NEIL3	1.5906	-0.878063	9.27076	5.09e-19	3.04e-18	32.4869	up
TAS1R1	1.23985	-1.17046	9.27236	5.02e-19	3e-18	32.5022	up
MEOX2	2.47085	-1.33059	9.30455	3.88e-19	2.34e-18	32.7539	up
ODF3B	1.11089	1.36091	9.32159	3.38e-19	2.05e-18	32.8236	up
C3	1.40167	8.41389	9.32135	3.39e-19	2.05e-18	32.4635	up
RAB36	1.32123	2.27255	9.33096	3.13e-19	1.91e-18	32.8138	up
SKAP1	1.29061	-2.80572	9.34289	2.85e-19	1.74e-18	33.0376	up
ASB5	1.64955	-1.7196	9.34332	2.84e-19	1.73e-18	33.0605	up
GZMB	1.34649	-2.34913	9.36941	2.3e-19	1.41e-18	33.2574	up
H2AC20	1.026	-2.56001	9.37723	2.16e-19	1.33e-18	33.3115	up
AQP1	1.82888	7.31744	9.37792	2.14e-19	1.32e-18	32.8811	up
CD300C	1.00322	0.550293	9.37875	2.13e-19	1.31e-18	33.3166	up
CD8B	1.34178	-2.89993	9.38876	1.96e-19	1.21e-18	33.3966	up
PITX1	2.01539	-1.86042	9.3949	1.87e-19	1.16e-18	33.4683	up
WWTR1	1.0329	5.73986	9.39917	1.81e-19	1.12e-18	33.0182	up
CP	1.70487	3.07107	9.40699	1.69e-19	1.05e-18	33.3087	up
MYCBPAP	1.11752	-0.499796	9.42227	1.5e-19	9.35e-19	33.683	up
CCER2	1.32306	0.101852	9.42377	1.48e-19	9.24e-19	33.6834	up
COL8A2	1.20711	2.70216	9.43801	1.32e-19	8.26e-19	33.6246	up
ANKRD22	1.70129	1.4198	9.44135	1.28e-19	8.05e-19	33.7556	up
ITGB2	1.0948	5.95459	9.4484	1.21e-19	7.63e-19	33.411	up
AMIGO2	1.2611	1.55201	9.45815	1.12e-19	7.05e-19	33.8958	up
FOXM1	1.38898	3.12946	9.47973	9.37e-20	5.94e-19	33.897	up
GPR141	1.52408	-3.58026	9.50168	7.84e-20	5e-19	34.2677	up
TOM1L1	1.41708	0.608414	9.50641	7.54e-20	4.81e-19	34.3281	up
AFP	1.71016	-4.705	9.51967	6.77e-20	4.33e-19	34.3544	up
P2RY8	1.38053	-0.0596757	9.528	6.32e-20	4.06e-19	34.5198	up
CYP27A1	1.05949	4.87579	9.53765	5.84e-20	3.76e-19	34.1749	up
CD5	1.11284	-1.32116	9.54435	5.53e-20	3.57e-19	34.6598	up
GCOM1	1.24965	-2.00088	9.5511	5.23e-20	3.38e-19	34.7066	up
EVC	1.28499	2.03864	9.55399	5.11e-20	3.31e-19	34.6277	up
NEK2	1.52941	0.593503	9.55511	5.06e-20	3.28e-19	34.7183	up
CLEC17A	1.58603	-0.54982	9.55651	5e-20	3.24e-19	34.755	up
NCAPH	1.22392	1.93468	9.56124	4.81e-20	3.13e-19	34.6966	up
IFI30	1.41688	-3.47139	9.56235	4.77e-20	3.1e-19	34.7534	up
GTSE1	1.39801	1.60296	9.56626	4.62e-20	3.01e-19	34.7575	up
C1QA	1.11061	6.5052	9.56666	4.6e-20	3e-19	34.3691	up
LAMB4	1.23742	-2.11908	9.5765	4.25e-20	2.77e-19	34.9076	up
ARHGAP11B	1.04336	-2.75408	9.5867	3.91e-20	2.56e-19	34.97	up
HOATZ	1.59572	-3.93073	9.59131	3.76e-20	2.47e-19	34.9661	up
P4HA3	1.03514	-1.65345	9.60119	3.47e-20	2.28e-19	35.1125	up
NKX3.2	1.79635	-2.67996	9.60326	3.41e-20	2.24e-19	35.1143	up
GPR55	1.19686	-1.73502	9.60491	3.36e-20	2.21e-19	35.1421	up
DRC1	2.13248	-1.54179	9.61247	3.16e-20	2.09e-19	35.2079	up
TMEM158	1.12639	3.64295	9.61641	3.06e-20	2.02e-19	34.9448	up
HOXB5	1.71821	-5.10882	9.62373	2.88e-20	1.91e-19	35.1553	up
DDIT4L	2.13459	0.105543	9.63091	2.71e-20	1.8e-19	35.3381	up
ATAD3C	1.19112	0.112458	9.6471	2.37e-20	1.58e-19	35.4784	up
TMEM176A	1.15115	4.01258	9.64788	2.36e-20	1.57e-19	35.1541	up
AC013470.2	1.78436	-4.96901	9.66209	2.1e-20	1.4e-19	35.4722	up
CLEC7A	1.17246	2.21236	9.66461	2.06e-20	1.38e-19	35.5118	up
PTGER2	1.40419	-3.00399	9.66755	2.01e-20	1.34e-19	35.615	up
OAS3	1.08198	4.77343	9.66762	2e-20	1.34e-19	35.2402	up
MCOLN2	1.47469	-1.27691	9.67732	1.85e-20	1.25e-19	35.7314	up
LRRC15	1.63442	-4.21319	9.6868	1.71e-20	1.16e-19	35.7149	up
COL27A1	1.07707	3.13032	9.68609	1.72e-20	1.16e-19	35.5848	up
FOXD2	1.14858	-2.12674	9.69039	1.66e-20	1.12e-19	35.8231	up
SFN	1.52651	-1.53501	9.70082	1.52e-20	1.03e-19	35.92	up
COL6A3	1.55352	1.60901	9.70079	1.52e-20	1.03e-19	35.8445	up
KLRB1	1.25332	-2.55356	9.71882	1.31e-20	8.92e-20	36.0423	up
ADGRG5	1.24436	-0.381343	9.7277	1.22e-20	8.3e-20	36.1391	up
CD6	1.08913	-0.331947	9.73207	1.18e-20	8.01e-20	36.1746	up
EID3	1.27547	-0.738729	9.73261	1.17e-20	7.98e-20	36.1807	up
MMP9	1.95791	-1.27501	9.74064	1.09e-20	7.48e-20	36.2458	up
KLF17	1.37114	-3.1109	9.74539	1.05e-20	7.2e-20	36.2379	up
PRND	1.62862	-3.7846	9.74811	1.03e-20	7.05e-20	36.2328	up
SIX6	2.49748	-4.50085	9.75013	1.01e-20	6.93e-20	36.2269	up
IL7	1.01891	-1.04177	9.75474	9.74e-21	6.68e-20	36.36	up
NGFR	1.37193	3.28347	9.75727	9.53e-21	6.55e-20	36.1348	up
CCR2	1.76419	-2.45929	9.76092	9.25e-21	6.36e-20	36.3919	up
C16orf54	1.04857	-0.491966	9.76921	8.63e-21	5.95e-20	36.4783	up
FAM177B	1.13352	-1.02662	9.77098	8.51e-21	5.87e-20	36.4925	up
IL32	1.0881	2.42377	9.78736	7.42e-21	5.14e-20	36.4971	up
FAM83D	1.2899	0.735818	9.78953	7.29e-21	5.05e-20	36.6217	up
BRIP1	1.36709	0.745515	9.79294	7.08e-21	4.92e-20	36.6481	up
CD163	1.89364	3.55306	9.79735	6.83e-21	4.75e-20	36.4164	up
SPAG17	1.78564	-2.73974	9.80114	6.62e-21	4.61e-20	36.7105	up
S1PR3	1.162	4.81272	9.82304	5.51e-21	3.86e-20	36.5135	up
HSPB7	1.15457	0.581529	9.82512	5.41e-21	3.8e-20	36.9196	up
SKAP2	1.0628	4.20286	9.82789	5.29e-21	3.72e-20	36.6133	up
ASPN	1.20328	-0.383333	9.83109	5.15e-21	3.62e-20	36.9834	up
CDC25C	1.44529	-0.196221	9.83853	4.84e-21	3.41e-20	37.0419	up
ULBP1	1.65126	-2.47455	9.84974	4.41e-21	3.11e-20	37.1131	up
CTSS	1.01724	4.79884	9.85171	4.34e-21	3.06e-20	36.7539	up
H3C6	1.25085	0.212864	9.85835	4.1e-21	2.9e-20	37.1999	up
HASPIN	1.36162	-1.03526	9.85916	4.07e-21	2.88e-20	37.2137	up
SGO1	1.51023	-0.527704	9.86726	3.81e-21	2.7e-20	37.2803	up
THBD	1.20576	1.70723	9.87015	3.72e-21	2.63e-20	37.2381	up
CD180	1.13622	1.65604	9.87538	3.56e-21	2.53e-20	37.2867	up
LAIR1	1.0866	4.23033	9.88181	3.37e-21	2.4e-20	37.0562	up
C1QB	1.19808	7.10178	9.88593	3.25e-21	2.32e-20	37.0052	up
CHST6	1.30589	3.76746	9.88956	3.16e-21	2.25e-20	37.1682	up
ESM1	2.12143	-1.64463	9.89377	3.05e-21	2.18e-20	37.495	up
KRT8	1.61605	-1.8923	9.89431	3.03e-21	2.17e-20	37.4927	up
XAF1	1.18956	1.71558	9.8983	2.93e-21	2.1e-20	37.4716	up
AURKB	1.79936	0.923937	9.89882	2.92e-21	2.09e-20	37.5042	up
CD109	1.01462	2.995	9.9108	2.64e-21	1.9e-20	37.455	up
HOXD9	2.84089	-2.50142	9.91314	2.59e-21	1.87e-20	37.6441	up
OR51E1	1.68157	-3.98523	9.92203	2.4e-21	1.73e-20	37.6347	up
SPTBN5	1.07161	1.06384	9.92733	2.3e-21	1.66e-20	37.7477	up
C6orf118	1.35487	-0.325624	9.93835	2.1e-21	1.52e-20	37.865	up
ZDHHC1	1.01007	2.84811	9.9473	1.94e-21	1.41e-20	37.7764	up
NCAPG	1.63665	1.18535	9.96856	1.62e-21	1.19e-20	38.0731	up
VNN2	1.21154	-0.717606	9.97729	1.51e-21	1.11e-20	38.1876	up
GPR139	2.05481	-3.87006	9.97744	1.51e-21	1.11e-20	38.1037	up
FAM181A	1.88419	1.7665	9.98324	1.43e-21	1.06e-20	38.1491	up
SASH3	1.04656	3.31485	9.98679	1.39e-21	1.02e-20	38.0455	up
SPN	1.0391	1.767	9.99021	1.35e-21	9.97e-21	38.2345	up
CD52	1.26976	-0.701579	9.99422	1.31e-21	9.65e-21	38.3278	up
ADAMTS1	1.04222	3.91473	9.99878	1.26e-21	9.31e-21	38.0683	up
DRAXIN	1.24173	3.2832	10.0167	1.08e-21	8.03e-21	38.2923	up
S100A2	1.11512	0.410308	10.02	1.05e-21	7.82e-21	38.5336	up
ANKK1	1.48741	-3.4869	10.0202	1.05e-21	7.81e-21	38.4647	up
SLC52A1	1.05108	-2.31783	10.0298	9.68e-22	7.22e-21	38.5896	up
CYTL1	1.15261	1.74153	10.0355	9.22e-22	6.9e-21	38.6099	up
ACP3	1.49744	-1.55071	10.0371	9.1e-22	6.8e-21	38.676	up
RDH5	1.07425	-0.399725	10.0489	8.24e-22	6.17e-21	38.7813	up
CYP27B1	1.30704	-0.62422	10.054	7.88e-22	5.92e-21	38.8245	up
GPR171	1.35091	-3.45062	10.0692	6.93e-22	5.22e-21	38.8669	up
TBX21	1.23024	-2.13198	10.0831	6.16e-22	4.65e-21	39.0395	up
ALOX5	1.10786	3.26834	10.0837	6.13e-22	4.63e-21	38.8603	up
ADM	1.39569	1.86686	10.0845	6.08e-22	4.6e-21	39.0028	up
BCL2A1	1.55829	-0.0772269	10.1025	5.22e-22	3.97e-21	39.2261	up
GBP2	1.47386	4.60179	10.109	4.94e-22	3.76e-21	38.9131	up
UBE2C	1.81001	1.8439	10.1201	4.5e-22	3.44e-21	39.2888	up
ADAMTS14	1.44531	1.17145	10.1223	4.41e-22	3.38e-21	39.3611	up
GPR156	1.17567	0.270014	10.133	4.03e-22	3.09e-21	39.4788	up
ERCC6L	1.27051	-0.683221	10.1463	3.6e-22	2.77e-21	39.5932	up
HORMAD2	1.56544	-3.73093	10.1506	3.47e-22	2.67e-21	39.5291	up
HOXB13	2.20184	-4.82346	10.1566	3.29e-22	2.55e-21	39.5181	up
FREM2	1.67653	2.82988	10.1564	3.3e-22	2.55e-21	39.5029	up
APCDD1L	2.24219	-3.94541	10.1618	3.15e-22	2.44e-21	39.6257	up
TEX26	2.12635	-1.22896	10.1627	3.13e-22	2.42e-21	39.7291	up
TNFRSF19	1.12354	4.28187	10.1832	2.62e-22	2.04e-21	39.5753	up
HLA.DQB2	2.15375	-0.238149	10.2072	2.14e-22	1.68e-21	40.1025	up
NKX6.1	1.25625	-1.22747	10.2082	2.12e-22	1.66e-21	40.1064	up
MOXD1	2.49325	1.51408	10.212	2.05e-22	1.61e-21	40.0676	up
NUF2	1.2362	1.65142	10.2163	1.98e-22	1.56e-21	40.1316	up
GBP3	1.41909	3.63768	10.2207	1.9e-22	1.5e-21	39.9588	up
CCDC187	1.10166	-2.27371	10.2245	1.84e-22	1.46e-21	40.2116	up
ICAM1	1.20449	2.75578	10.2248	1.84e-22	1.45e-21	40.1097	up
SHROOM3	1.54871	2.0652	10.2301	1.76e-22	1.39e-21	40.2078	up
IGFBP3	1.64018	5.05541	10.247	1.52e-22	1.21e-21	40.0513	up
FGL2	1.13368	3.52565	10.254	1.43e-22	1.14e-21	40.2653	up
IL7R	1.41725	-0.101849	10.2571	1.39e-22	1.11e-21	40.5244	up
HCLS1	1.07644	5.34271	10.2622	1.33e-22	1.06e-21	40.1677	up
CHRNA1	2.12868	-1.19203	10.2679	1.27e-22	1.02e-21	40.6132	up
MORN3	1.32491	0.849093	10.2707	1.24e-22	9.94e-22	40.6252	up
SPC24	1.50971	1.53005	10.2719	1.23e-22	9.84e-22	40.6016	up
PDE6A	1.23625	-2.64727	10.2934	1.02e-22	8.21e-22	40.7752	up
CENPF	1.53466	3.80681	10.295	1e-22	8.11e-22	40.5677	up
KLHDC7A	2.04684	-4.6034	10.2964	9.93e-23	8.02e-22	40.6927	up
RMI2	1.14725	1.34414	10.3016	9.49e-23	7.69e-22	40.8721	up
SLC47A1	1.286	1.23961	10.3166	8.34e-23	6.79e-22	41.0009	up
H2BC11	1.16708	-1.44058	10.3211	8.02e-23	6.54e-22	41.0512	up
MMP25	1.04223	0.957564	10.329	7.5e-23	6.12e-22	41.1194	up
LMNTD2	1.08503	-1.752	10.3306	7.4e-23	6.04e-22	41.1213	up
RRM2	1.82761	2.47196	10.3362	7.05e-23	5.76e-22	41.0612	up
DPPA4	1.45574	-4.11022	10.3419	6.7e-23	5.49e-22	41.0951	up
CCR4	1.57228	-4.0247	10.3434	6.62e-23	5.43e-22	41.1168	up
IL18	1.11279	2.92302	10.344	6.59e-23	5.41e-22	41.1061	up
AEBP1	1.90388	6.12924	10.3443	6.57e-23	5.39e-22	40.8655	up
PLA2G5	1.97081	1.32172	10.3594	5.76e-23	4.76e-22	41.3463	up
SLC5A9	1.28725	-0.55054	10.3628	5.6e-23	4.63e-22	41.4184	up
CALHM6	1.65168	-3.31321	10.3699	5.26e-23	4.36e-22	41.3912	up
MPZL2	1.40155	0.0161362	10.3777	4.92e-23	4.09e-22	41.5452	up
CD226	1.01853	0.632847	10.3896	4.44e-23	3.69e-22	41.642	up
COLEC11	1.33188	-0.929394	10.3911	4.38e-23	3.65e-22	41.6554	up
IL1RAP	1.2187	3.9158	10.3937	4.28e-23	3.57e-22	41.4074	up
TLR2	1.31123	3.47784	10.3987	4.1e-23	3.42e-22	41.4999	up
SLC1A5	1.03068	3.53505	10.4026	3.97e-23	3.32e-22	41.5362	up
ROR2	1.56335	-0.775082	10.4082	3.78e-23	3.16e-22	41.803	up
GAPT	1.62174	0.0192543	10.4127	3.63e-23	3.04e-22	41.8427	up
NME8	1.48574	-3.35609	10.4197	3.42e-23	2.87e-22	41.8047	up
TNFRSF10C	1.11233	-1.44196	10.4302	3.12e-23	2.62e-22	41.975	up
PABPC1L	1.14784	3.23089	10.4316	3.08e-23	2.59e-22	41.8193	up
RNASE2	1.65282	0.00826782	10.4358	2.97e-23	2.51e-22	42.0397	up
KIF14	1.54829	0.932859	10.4358	2.97e-23	2.51e-22	42.024	up
PRPS2	1.08732	2.92277	10.4425	2.81e-23	2.37e-22	41.9516	up
HDHD3	1.12109	2.19325	10.448	2.67e-23	2.26e-22	42.0695	up
ESPL1	1.65398	1.37505	10.4492	2.65e-23	2.24e-22	42.1187	up
RSPH4A	1.23977	0.537415	10.4518	2.59e-23	2.19e-22	42.1735	up
ABCA13	1.66969	-1.25568	10.4537	2.54e-23	2.16e-22	42.1846	up
FCGR2B	1.71079	-0.845303	10.4644	2.32e-23	1.98e-22	42.2821	up
SLAMF8	1.81145	-1.31875	10.4772	2.07e-23	1.77e-22	42.3845	up
HJURP	1.7451	1.10827	10.496	1.76e-23	1.52e-22	42.5309	up
TCIM	1.37132	3.16893	10.4978	1.73e-23	1.5e-22	42.388	up
SPATA17	1.09442	0.457821	10.5008	1.69e-23	1.46e-22	42.5942	up
C6orf141	1.87573	-1.69063	10.5124	1.53e-23	1.32e-22	42.6769	up
CRISPLD1	1.019	5.34747	10.5144	1.5e-23	1.3e-22	42.3317	up
MOCOS	1.18686	-0.957318	10.5151	1.49e-23	1.29e-22	42.7101	up
TROAP	1.77911	0.913068	10.5163	1.47e-23	1.28e-22	42.7114	up
BIRC5	1.80613	2.52551	10.5172	1.46e-23	1.27e-22	42.6098	up
OIP5	1.01959	-1.59332	10.5302	1.31e-23	1.14e-22	42.8211	up
ST14	1.39894	2.10726	10.5373	1.23e-23	1.07e-22	42.8354	up
KCNE4	1.26621	2.46613	10.5431	1.17e-23	1.02e-22	42.8587	up
EXO1	1.52687	0.59332	10.5555	1.05e-23	9.21e-23	43.0603	up
CYTIP	1.09709	1.03877	10.5592	1.01e-23	8.94e-23	43.0865	up
ADM2	1.41838	-1.87063	10.5625	9.84e-24	8.7e-23	43.0939	up
CST7	1.22429	-1.29583	10.5922	7.59e-24	6.75e-23	43.3643	up
GATA4	2.26652	-4.68369	10.596	7.34e-24	6.54e-23	43.2192	up
CDC45	1.58015	0.963132	10.603	6.9e-24	6.16e-23	43.4606	up
RAD51	1.1731	0.805656	10.6084	6.58e-24	5.89e-23	43.5152	up
P2RY10	1.76549	-4.02132	10.609	6.55e-24	5.87e-23	43.3702	up
RAD51AP1	1.09072	1.72047	10.6095	6.52e-24	5.84e-23	43.4942	up
RDM1	1.57845	-2.87962	10.6129	6.33e-24	5.68e-23	43.4797	up
GBP6	1.51268	-2.17326	10.6224	5.82e-24	5.23e-23	43.5958	up
HSH2D	1.5319	-2.74104	10.6225	5.82e-24	5.23e-23	43.5689	up
TYMS	1.18849	1.20534	10.6346	5.23e-24	4.71e-23	43.7319	up
POLQ	1.38808	0.278632	10.64	4.99e-24	4.5e-23	43.7933	up
ECM2	1.38808	3.64562	10.6474	4.67e-24	4.22e-23	43.6265	up
ACE	1.2163	2.18851	10.6523	4.48e-24	4.05e-23	43.8314	up
BUB1	1.46478	1.99928	10.6559	4.34e-24	3.93e-23	43.869	up
PROC	1.09767	-1.57212	10.6641	4.04e-24	3.66e-23	43.9726	up
CPA4	1.53997	-2.30664	10.6721	3.76e-24	3.42e-23	44.0183	up
IRX5	2.25563	-1.85074	10.6789	3.54e-24	3.23e-23	44.1064	up
KLHDC7B	1.40789	-1.61854	10.6793	3.53e-24	3.22e-23	44.106	up
PAX3	2.5007	-4.81765	10.6904	3.2e-24	2.93e-23	44.022	up
CD3G	1.57577	-2.9294	10.7016	2.9e-24	2.66e-23	44.2378	up
RHOH	1.21532	-0.108339	10.706	2.79e-24	2.57e-23	44.3649	up
GPR174	1.76089	-3.60705	10.7154	2.57e-24	2.36e-23	44.3147	up
ARC	1.51102	4.86596	10.7172	2.53e-24	2.33e-23	44.1201	up
PIFO	1.31323	3.19198	10.7213	2.44e-24	2.25e-23	44.3274	up
MTFR2	1.05515	-0.483375	10.7388	2.09e-24	1.93e-23	44.6454	up
KIF20A	1.82919	1.03776	10.7437	2e-24	1.85e-23	44.6764	up
ZNF683	1.59523	-3.5409	10.7519	1.86e-24	1.72e-23	44.6287	up
KRT80	1.84477	-3.86465	10.7657	1.65e-24	1.53e-23	44.7289	up
PLEKHS1	2.31648	-2.81019	10.7691	1.6e-24	1.49e-23	44.845	up
RHOD	1.47628	-1.3471	10.7709	1.57e-24	1.46e-23	44.9086	up
RAD54L	1.21927	0.485727	10.7748	1.52e-24	1.42e-23	44.9632	up
COL14A1	1.45974	2.67903	10.7944	1.28e-24	1.2e-23	45.0182	up
HP	2.40031	-2.59429	10.7989	1.23e-24	1.15e-23	45.1163	up
HSPA6	1.60233	1.05809	10.8029	1.18e-24	1.11e-23	45.1952	up
MELK	1.79555	0.974485	10.809	1.12e-24	1.06e-23	45.2486	up
HDC	2.05695	-4.25063	10.8193	1.02e-24	9.67e-24	45.1657	up
TPX2	1.43114	3.65986	10.8211	1.01e-24	9.53e-24	45.144	up
SIRPG	1.5412	-3.77476	10.8212	1.01e-24	9.52e-24	45.2061	up
LCK	1.41227	-1.26158	10.8261	9.62e-25	9.14e-24	45.3906	up
ATF3	1.22024	3.6571	10.8467	8.01e-25	7.62e-24	45.377	up
UCP2	1.10806	4.89718	10.8482	7.9e-25	7.54e-24	45.2725	up
SSC5D	1.03803	1.82627	10.8499	7.79e-25	7.44e-24	45.586	up
IGFBP4	1.04208	5.14855	10.8501	7.77e-25	7.43e-24	45.2747	up
DUSP5	1.46308	2.13673	10.853	7.57e-25	7.26e-24	45.5821	up
SERPINF1	1.18461	4.08511	10.8605	7.09e-25	6.81e-24	45.4503	up
SPRY4	1.65301	3.97469	10.8611	7.05e-25	6.77e-24	45.4582	up
HGD	1.53948	-3.13824	10.8682	6.62e-25	6.36e-24	45.6641	up
SLC34A2	2.22606	-1.84365	10.873	6.34e-25	6.11e-24	45.7899	up
SIGLEC9	1.20949	1.57424	10.8804	5.94e-25	5.73e-24	45.863	up
FILIP1L	1.08337	3.52242	10.8867	5.61e-25	5.43e-24	45.7497	up
CAPS	1.10601	3.35845	10.896	5.16e-25	5e-24	45.8506	up
BANK1	1.55411	-1.09059	10.9006	4.96e-25	4.81e-24	46.0469	up
TXLNB	1.62777	0.642593	10.9086	4.62e-25	4.48e-24	46.1308	up
ENPEP	1.2888	1.59026	10.9086	4.61e-25	4.48e-24	46.109	up
TSTD1	1.67299	0.348299	10.9126	4.45e-25	4.33e-24	46.1692	up
PDE6G	1.04168	-1.78905	10.9151	4.36e-25	4.24e-24	46.1406	up
SCIMP	1.17053	1.02031	10.9181	4.24e-25	4.14e-24	46.212	up
CAVIN3	1.28089	-1.39793	10.9208	4.14e-25	4.04e-24	46.2114	up
CD69	1.65219	0.0649449	10.9247	4e-25	3.9e-24	46.2762	up
LPIN3	1.31176	0.584505	10.9346	3.66e-25	3.58e-24	46.3619	up
FNDC11	1.56495	-3.11341	10.9406	3.47e-25	3.4e-24	46.2955	up
ASPM	1.90535	1.42685	10.9418	3.43e-25	3.37e-24	46.3963	up
CASP5	1.4943	-2.87338	10.9524	3.12e-25	3.08e-24	46.4139	up
HOXB7	1.88855	-1.37367	10.9548	3.05e-25	3.02e-24	46.5182	up
FOXJ1	1.59708	2.9741	10.9599	2.92e-25	2.89e-24	46.4421	up
LRRC25	1.1613	1.98795	10.9681	2.71e-25	2.69e-24	46.616	up
FCER1G	1.14322	4.31635	10.9726	2.6e-25	2.59e-24	46.4209	up
IGFLR1	1.01027	-0.584394	10.9732	2.59e-25	2.58e-24	46.6909	up
CAV1	1.29955	4.5589	10.9769	2.5e-25	2.5e-24	46.4348	up
TRIM6	1.15682	-0.249065	10.9904	2.22e-25	2.22e-24	46.8497	up
DLGAP5	2.09517	0.266578	11.0012	2.01e-25	2.03e-24	46.9492	up
GINS2	1.04769	2.29049	11.0023	1.99e-25	2.01e-24	46.9011	up
SH2D1A	1.48155	-2.7179	11.0026	1.99e-25	2.01e-24	46.8632	up
VGLL2	2.19232	-4.83025	11.0069	1.91e-25	1.93e-24	46.7389	up
CPVL	1.14549	4.14237	11.0316	1.53e-25	1.56e-24	46.963	up
COLEC12	1.15797	4.11511	11.0433	1.38e-25	1.42e-24	47.0694	up
HOXD10	3.00257	-3.66582	11.0601	1.19e-25	1.22e-24	47.3421	up
KLHDC8A	1.32759	4.93109	11.0642	1.14e-25	1.18e-24	47.1853	up
CD300LF	1.26083	0.291856	11.0743	1.04e-25	1.08e-24	47.5966	up
PDCD1	1.68807	-2.5998	11.0748	1.04e-25	1.08e-24	47.5102	up
PTGER4	1.28667	0.803346	11.0787	1e-25	1.04e-24	47.634	up
GSX2	2.33768	-2.47512	11.0814	9.79e-26	1.02e-24	47.5914	up
GDF5	1.33906	-2.20452	11.093	8.82e-26	9.19e-25	47.6869	up
KCNN4	1.30263	0.140094	11.1	8.28e-26	8.64e-25	47.8239	up
EYA4	2.20845	-0.24586	11.1055	7.88e-26	8.24e-25	47.8725	up
STC1	1.96348	-0.677012	11.1137	7.32e-26	7.7e-25	47.9373	up
BDKRB2	1.71858	-0.594503	11.1141	7.29e-26	7.68e-25	47.9408	up
MICB	1.06936	0.667688	11.1174	7.07e-26	7.46e-25	47.9797	up
MPP4	1.42291	-3.68666	11.119	6.97e-26	7.36e-25	47.8051	up
PADI1	1.73878	-3.96394	11.1235	6.69e-26	7.09e-25	47.8305	up
IKZF3	1.44933	-0.951702	11.1418	5.68e-26	6.06e-25	48.1751	up
SNX20	1.29708	0.940408	11.1493	5.3e-26	5.68e-25	48.2601	up
ARNTL2	1.01787	2.3511	11.1534	5.11e-26	5.47e-25	48.2442	up
ANGPT2	1.42728	2.87618	11.1603	4.8e-26	5.15e-25	48.2442	up
COL15A1	1.42184	0.915593	11.1606	4.79e-26	5.14e-25	48.3605	up
DDIAS	1.17089	1.10965	11.1692	4.43e-26	4.76e-25	48.4359	up
ZNF474	1.60772	-2.05466	11.1733	4.27e-26	4.59e-25	48.4113	up
TMEM176B	1.26351	4.80281	11.175	4.2e-26	4.53e-25	48.1862	up
CDCP1	1.21501	1.29566	11.1995	3.36e-26	3.65e-25	48.7029	up
MYBL2	2.11366	1.83076	11.2203	2.78e-26	3.04e-25	48.8476	up
PMEL	1.07891	-1.78854	11.2228	2.72e-26	2.97e-25	48.8538	up
SMC4	1.1422	3.41144	11.2342	2.45e-26	2.69e-25	48.8608	up
FBP1	1.15629	0.429951	11.2425	2.28e-26	2.5e-25	49.0948	up
SPINT1	1.08822	0.387832	11.2564	2.01e-26	2.21e-25	49.2191	up
SNAI1	1.28582	-0.35802	11.2669	1.82e-26	2.01e-25	49.3035	up
CD19	1.10627	-2.22729	11.2716	1.75e-26	1.93e-25	49.2615	up
GPNMB	1.74367	4.35334	11.2805	1.61e-26	1.79e-25	49.1668	up
JAK3	1.3184	2.1061	11.2881	1.5e-26	1.67e-25	49.4609	up
PRAM1	1.18295	2.48086	11.2956	1.4e-26	1.56e-25	49.5045	up
S100A13	1.08173	2.02055	11.3133	1.19e-26	1.33e-25	49.6984	up
PYHIN1	1.66006	-3.81167	11.3145	1.18e-26	1.32e-25	49.5287	up
IBSP	2.87194	-3.68516	11.3197	1.13e-26	1.26e-25	49.6303	up
ESPNL	1.65355	-2.44048	11.3226	1.1e-26	1.23e-25	49.7167	up
IFI6	1.34065	6.19407	11.3266	1.06e-26	1.19e-25	49.5143	up
HERC5	1.21489	3.18799	11.33	1.03e-26	1.15e-25	49.7463	up
ARHGAP15	1.11914	1.64933	11.3476	8.73e-27	9.82e-26	50.0241	up
PCLAF	1.66582	-0.171493	11.3595	7.83e-27	8.84e-26	50.1407	up
PPP1R36	1.105	-0.989774	11.3637	7.54e-27	8.54e-26	50.1495	up
FBLIM1	1.1669	2.39753	11.3647	7.47e-27	8.46e-26	50.1361	up
KRT75	1.9892	-4.99124	11.3698	7.13e-27	8.1e-26	49.9024	up
TNC	1.54101	7.33216	11.3744	6.83e-27	7.77e-26	49.9736	up
AQP5	2.68676	-2.09251	11.3749	6.8e-27	7.74e-26	50.2282	up
DUSP6	1.0901	4.72271	11.3812	6.42e-27	7.32e-26	50.0569	up
C3orf52	1.65918	-2.86839	11.3886	6e-27	6.87e-26	50.2743	up
PCED1B	1.08841	1.49909	11.3931	5.76e-27	6.61e-26	50.4402	up
ARHGAP11A	1.21547	2.06866	11.4012	5.35e-27	6.16e-26	50.4866	up
SLC7A7	1.00976	3.52268	11.4016	5.32e-27	6.13e-26	50.3651	up
SKA1	1.60561	0.0714641	11.4145	4.73e-27	5.47e-26	50.6394	up
E2F8	1.75781	-0.782094	11.4214	4.44e-27	5.15e-26	50.6841	up
CENPU	1.50295	1.90818	11.428	4.18e-27	4.86e-26	50.7321	up
OAS1	1.32462	3.29226	11.4328	4e-27	4.65e-26	50.6636	up
CCNB2	1.65302	1.58274	11.4351	3.92e-27	4.56e-26	50.8091	up
DNAI4	1.22666	1.75145	11.4415	3.69e-27	4.31e-26	50.868	up
AFAP1L1	1.01034	3.06328	11.4445	3.59e-27	4.2e-26	50.8049	up
CCNA2	1.38571	1.73239	11.4513	3.38e-27	3.95e-26	50.9541	up
MXRA5	1.66352	2.13943	11.4514	3.37e-27	3.95e-26	50.927	up
OASL	1.56158	0.623858	11.4556	3.24e-27	3.81e-26	51.0139	up
PTGS1	1.23159	3.9375	11.4611	3.08e-27	3.62e-26	50.8535	up
CD48	1.79778	-1.53208	11.4885	2.4e-27	2.85e-26	51.2614	up
TNNI2	1.28487	-1.88241	11.4907	2.35e-27	2.79e-26	51.2514	up
NKX2.5	2.66595	-3.62702	11.4951	2.26e-27	2.69e-26	51.1966	up
HK3	1.14144	0.542627	11.4995	2.17e-27	2.58e-26	51.4107	up
FERMT3	1.01454	3.83494	11.54	1.49e-27	1.79e-26	51.5917	up
MYO1F	1.0502	4.38152	11.5412	1.48e-27	1.78e-26	51.5455	up
CATSPER1	1.20421	-2.71588	11.5506	1.35e-27	1.64e-26	51.7261	up
KMO	1.62104	-1.88304	11.5583	1.26e-27	1.53e-26	51.869	up
ANO9	1.49567	-2.82517	11.5636	1.2e-27	1.46e-26	51.8445	up
LAMA2	1.13033	3.67686	11.5781	1.05e-27	1.28e-26	51.9543	up
MAN1C1	1.24046	5.09195	11.5907	9.34e-28	1.14e-26	51.9452	up
OPLAH	1.23757	2.29887	11.6018	8.42e-28	1.03e-26	52.2991	up
RBM47	1.26415	2.41011	11.6106	7.76e-28	9.55e-27	52.3709	up
IQGAP3	1.64991	1.82628	11.6121	7.65e-28	9.42e-27	52.4106	up
FCRL6	1.28098	-2.54569	11.6143	7.5e-28	9.24e-27	52.3191	up
RUNX3	1.24481	1.21257	11.6354	6.17e-28	7.64e-27	52.6477	up
PRSS23	1.08236	4.19193	11.6384	6e-28	7.44e-27	52.4553	up
MS4A6A	1.61729	4.02899	11.64	5.91e-28	7.34e-27	52.4746	up
KYNU	1.22097	0.347273	11.6407	5.87e-28	7.29e-27	52.6947	up
C9orf135	1.81272	-3.85943	11.6487	5.45e-28	6.8e-27	52.523	up
SECTM1	1.51846	1.08947	11.6541	5.18e-28	6.47e-27	52.8192	up
TNFRSF4	1.17538	-0.748792	11.657	5.05e-28	6.31e-27	52.8136	up
GZMK	1.92393	-4.44417	11.6605	4.88e-28	6.11e-27	52.5656	up
SLAMF1	1.84616	-3.68658	11.6643	4.72e-28	5.91e-27	52.6839	up
MMP2	1.11627	5.30877	11.6875	3.8e-28	4.79e-27	52.8277	up
C2orf66	1.36165	-1.48667	11.6899	3.72e-28	4.69e-27	53.0813	up
TCAF2	1.32813	0.56447	11.6927	3.62e-28	4.59e-27	53.1727	up
GRB14	1.93288	-0.600041	11.6972	3.47e-28	4.4e-27	53.1955	up
SAMD9	1.1384	3.35045	11.6981	3.45e-28	4.37e-27	53.0928	up
P2RY6	1.28568	0.128723	11.7009	3.36e-28	4.27e-27	53.2412	up
NDC80	1.78773	1.28015	11.7075	3.16e-28	4.02e-27	53.3032	up
ISG15	1.47166	4.48051	11.7137	2.98e-28	3.8e-27	53.1169	up
HAMP	1.91848	1.04739	11.7164	2.91e-28	3.71e-27	53.3883	up
LRGUK	1.40629	-0.642142	11.7223	2.75e-28	3.52e-27	53.4165	up
CD79B	1.31424	-2.87263	11.7231	2.73e-28	3.5e-27	53.2779	up
JHY	1.86067	0.397536	11.7297	2.57e-28	3.3e-27	53.5132	up
CMYA5	1.72465	2.20395	11.7464	2.2e-28	2.85e-27	53.6217	up
HOXB2	2.12482	-1.86986	11.7533	2.06e-28	2.68e-27	53.6551	up
ADAM19	1.09028	3.15626	11.7722	1.73e-28	2.25e-27	53.799	up
RIN1	1.32869	2.18729	11.7786	1.63e-28	2.12e-27	53.9289	up
GJD3	1.5077	-1.61334	11.7807	1.6e-28	2.09e-27	53.9063	up
TCTEX1D1	2.3907	-0.553012	11.7906	1.45e-28	1.91e-27	54.0587	up
ITGAL	1.29519	2.53142	11.7989	1.35e-28	1.77e-27	54.0947	up
FN1	1.17406	8.15803	11.8121	1.19e-28	1.57e-27	54.0131	up
CENPK	1.54299	0.746654	11.814	1.17e-28	1.55e-27	54.2897	up
BATF3	1.23901	1.40869	11.8173	1.13e-28	1.5e-27	54.3167	up
SPP1	1.82299	8.3204	11.8423	8.97e-29	1.2e-27	54.3117	up
CCR5	1.65267	0.62686	11.8426	8.94e-29	1.19e-27	54.5533	up
GATA3	1.83037	-2.33959	11.8531	8.1e-29	1.09e-27	54.5282	up
ITPRIPL1	1.43763	1.53857	11.871	6.85e-29	9.25e-28	54.8089	up
SLC47A2	2.08345	0.94343	11.9167	4.46e-29	6.09e-28	55.2379	up
CD247	1.09269	-0.528918	11.9198	4.33e-29	5.93e-28	55.232	up
MBOAT1	1.09004	0.69272	11.9206	4.3e-29	5.89e-28	55.2726	up
PARVG	1.16205	3.22845	11.9237	4.17e-29	5.73e-28	55.1953	up
IER5L	1.11509	1.9706	11.928	4.01e-29	5.52e-28	55.3283	up
STIL	1.05688	1.79521	11.932	3.86e-29	5.33e-28	55.3727	up
SLC2A10	1.41123	2.93792	11.9362	3.71e-29	5.12e-28	55.3323	up
RCAN3	1.11504	1.76166	11.941	3.55e-29	4.91e-28	55.4562	up
PARP15	1.36976	-0.935343	11.9448	3.42e-29	4.74e-28	55.4496	up
B3GNT5	1.33078	2.16256	11.9501	3.26e-29	4.53e-28	55.5214	up
PABPC4L	1.19009	-1.02928	11.9525	3.18e-29	4.43e-28	55.5124	up
ORC1	1.42408	0.467082	11.9661	2.8e-29	3.92e-28	55.6937	up
CDKN3	1.20538	1.03386	11.9913	2.21e-29	3.12e-28	55.9324	up
SLC15A3	1.03698	4.06273	11.9948	2.14e-29	3.02e-28	55.7758	up
CLSPN	1.5266	1.23649	12.0003	2.03e-29	2.87e-28	56.0148	up
SEL1L3	1.72098	3.22379	12.021	1.67e-29	2.38e-28	56.0894	up
RGS22	2.1244	-0.877425	12.0244	1.62e-29	2.31e-28	56.2026	up
SGMS2	1.24074	0.408944	12.0374	1.43e-29	2.05e-28	56.3533	up
UBASH3A	1.78385	-3.90703	12.0424	1.36e-29	1.95e-28	56.105	up
PDZK1IP1	1.84046	-2.22002	12.0476	1.3e-29	1.86e-28	56.3307	up
CD7	1.31449	-0.523041	12.0524	1.24e-29	1.79e-28	56.4639	up
KRT18	1.80347	-1.50157	12.063	1.12e-29	1.63e-28	56.5227	up
MX1	1.26162	4.77009	12.066	1.09e-29	1.58e-28	56.3798	up
PSMB9	1.00204	4.18756	12.069	1.06e-29	1.54e-28	56.461	up
CEBPD	1.32825	4.32705	12.0691	1.06e-29	1.54e-28	56.4427	up
ANKRD53	1.09472	-0.160962	12.0718	1.03e-29	1.5e-28	56.6556	up
C11orf21	1.42333	-1.52729	12.0739	1.01e-29	1.48e-28	56.6129	up
PEAK3	1.15747	0.160035	12.0789	9.66e-30	1.41e-28	56.7325	up
HAPLN3	1.09844	1.9773	12.0818	9.39e-30	1.37e-28	56.763	up
GPR1	2.47464	-3.97481	12.1037	7.63e-30	1.12e-28	56.6945	up
CDC6	1.28492	1.66116	12.1046	7.57e-30	1.11e-28	56.9834	up
HOXD13	3.10971	-4.62945	12.1196	6.56e-30	9.66e-29	56.7903	up
IL2RB	1.74384	-0.750005	12.1239	6.3e-30	9.29e-29	57.1274	up
HSPB6	1.76216	1.52311	12.1288	6.01e-30	8.88e-29	57.2086	up
STRA6	1.64728	0.334848	12.1305	5.92e-30	8.76e-29	57.2242	up
ASCL2	1.28393	-1.48204	12.1384	5.49e-30	8.14e-29	57.2118	up
TWIST1	1.45814	0.185748	12.14	5.4e-30	8.02e-29	57.3079	up
GGACT	1.11216	0.477825	12.1483	5e-30	7.46e-29	57.3887	up
GZMH	1.80624	-2.45482	12.1518	4.84e-30	7.22e-29	57.275	up
EPHX3	1.23045	-1.82674	12.1578	4.56e-30	6.82e-29	57.3649	up
CYBA	1.11675	4.87257	12.1623	4.37e-30	6.54e-29	57.2819	up
C9orf64	1.31875	2.46436	12.1643	4.29e-30	6.43e-29	57.5088	up
CSTA	2.1028	-1.41703	12.1658	4.23e-30	6.34e-29	57.4907	up
HLA.DPA1	1.73717	6.24071	12.1755	3.86e-30	5.81e-29	57.3776	up
HOXB4	2.54422	-3.29697	12.1766	3.82e-30	5.76e-29	57.4505	up
ANXA2R	1.06443	1.20799	12.1789	3.74e-30	5.64e-29	57.6853	up
CFAP61	1.31616	0.795357	12.1791	3.73e-30	5.63e-29	57.6844	up
ROR1	1.26244	0.611347	12.1947	3.21e-30	4.88e-29	57.8278	up
DEPP1	1.1863	4.9053	12.1981	3.11e-30	4.73e-29	57.6169	up
ACCS	1.3258	1.92572	12.2119	2.73e-30	4.17e-29	57.9832	up
PDCD1LG2	1.6117	0.289074	12.242	2.05e-30	3.17e-29	58.2674	up
SLAMF6	1.66523	-2.11395	12.2461	1.97e-30	3.05e-29	58.1788	up
EOMES	1.75876	-3.37666	12.2473	1.95e-30	3.02e-29	58.0639	up
HSPG2	1.4772	4.34591	12.2537	1.83e-30	2.84e-29	58.1804	up
CTF1	1.23064	1.30089	12.2604	1.72e-30	2.67e-29	58.4513	up
CXCR6	1.84306	-2.54499	12.2716	1.54e-30	2.41e-29	58.3837	up
F3	1.49364	5.66102	12.284	1.37e-30	2.15e-29	58.4035	up
CLEC2B	1.11586	1.25464	12.2882	1.32e-30	2.07e-29	58.7135	up
MX2	1.44745	1.92774	12.2937	1.25e-30	1.97e-29	58.7531	up
HLA.DMB	1.34479	3.95922	12.2947	1.24e-30	1.95e-29	58.6048	up
OTOS	2.3786	-2.02977	12.3029	1.14e-30	1.81e-29	58.7394	up
CTSC	1.14443	4.7477	12.3067	1.1e-30	1.75e-29	58.6567	up
NFAM1	1.09159	2.92508	12.3191	9.8e-31	1.56e-29	58.9425	up
LY96	1.20333	1.42143	12.3199	9.73e-31	1.55e-29	59.0125	up
DMRTA2	2.76916	-1.0845	12.3212	9.61e-31	1.54e-29	58.9779	up
SPATA1	1.20407	-1.77454	12.3219	9.54e-31	1.53e-29	58.9017	up
KIF18A	1.59514	0.128436	12.325	9.27e-31	1.49e-29	59.0443	up
ERP27	1.51714	-1.58532	12.3271	9.08e-31	1.46e-29	58.9747	up
GZMA	1.95981	-1.98595	12.3359	8.35e-31	1.35e-29	59.0396	up
KHNYN	1.004	3.32508	12.3395	8.06e-31	1.3e-29	59.1032	up
SOD3	1.57954	2.04691	12.356	6.89e-31	1.12e-29	59.3348	up
FCGR2A	1.3371	3.8397	12.3646	6.34e-31	1.03e-29	59.2802	up
LRRN4CL	1.94605	0.846801	12.3735	5.82e-31	9.5e-30	59.5201	up
FZD2	1.1458	2.17054	12.376	5.68e-31	9.31e-30	59.5278	up
EPHA2	1.181	2.51942	12.3787	5.54e-31	9.08e-30	59.5354	up
GFI1	1.14715	-1.89827	12.383	5.32e-31	8.73e-30	59.4609	up
ADAMTS7	1.38826	1.35715	12.3906	4.94e-31	8.12e-30	59.6817	up
HLA.DRA	1.85442	7.27796	12.396	4.69e-31	7.73e-30	59.4922	up
C7orf57	2.42879	-1.53848	12.4014	4.46e-31	7.37e-30	59.699	up
GCH1	1.03666	0.985144	12.4057	4.27e-31	7.09e-30	59.8215	up
PHLDA2	1.82202	-2.28999	12.4208	3.7e-31	6.16e-30	59.8057	up
ARL9	1.98426	-1.62372	12.4282	3.44e-31	5.75e-30	59.9357	up
CDC42BPG	1.20913	-1.50118	12.4377	3.14e-31	5.25e-30	60.0118	up
SPAG4	1.20838	-0.528949	12.4508	2.77e-31	4.66e-30	60.1982	up
RARRES2	2.11909	1.66085	12.4556	2.64e-31	4.46e-30	60.2881	up
DSG2	2.76304	-2.41807	12.461	2.51e-31	4.25e-30	60.2044	up
TCF23	2.19367	-3.35546	12.4678	2.35e-31	3.99e-30	60.1483	up
VSTM1	2.05894	-4.04915	12.4717	2.26e-31	3.84e-30	60.0875	up
TCTEX1D4	1.81651	-3.50479	12.4728	2.24e-31	3.81e-30	60.1589	up
TMEM37	1.03025	1.37972	12.4737	2.22e-31	3.78e-30	60.4709	up
HGF	1.559	1.63487	12.4867	1.96e-31	3.35e-30	60.5915	up
ABI3	1.18943	3.52587	12.4874	1.95e-31	3.33e-30	60.4869	up
ST8SIA4	1.01177	3.22604	12.4958	1.79e-31	3.09e-30	60.6011	up
CTSW	1.38448	-0.99133	12.4953	1.8e-31	3.09e-30	60.5968	up
CXCL11	2.21471	-1.63251	12.4955	1.8e-31	3.09e-30	60.576	up
SERINC2	1.49437	1.62544	12.5256	1.35e-31	2.33e-30	60.963	up
CLEC12A	2.2404	-2.72681	12.5301	1.29e-31	2.24e-30	60.8082	up
TMEM159	1.02707	2.08969	12.5417	1.15e-31	2e-30	61.1103	up
CXCR3	2.03436	-3.61516	12.5474	1.09e-31	1.91e-30	60.8572	up
NCF1	1.31882	0.425974	12.5493	1.07e-31	1.88e-30	61.1751	up
OLFML2A	1.07605	3.0882	12.5501	1.06e-31	1.87e-30	61.1309	up
PIK3R6	1.13401	0.795525	12.5576	9.88e-32	1.74e-30	61.2624	up
MFAP2	2.00608	-1.17767	12.5619	9.48e-32	1.67e-30	61.2314	up
ALPK3	1.04298	3.19168	12.5631	9.37e-32	1.65e-30	61.247	up
DNAJC22	1.26209	1.2152	12.5738	8.45e-32	1.49e-30	61.4248	up
HOXC8	2.65384	-4.92886	12.577	8.19e-32	1.45e-30	60.9825	up
SERPINA3	2.30771	-0.328324	12.5854	7.55e-32	1.34e-30	61.506	up
LPAR6	1.02697	3.9592	12.5995	6.59e-32	1.17e-30	61.5234	up
LILRB3	1.40609	0.182007	12.6098	5.96e-32	1.07e-30	61.7451	up
LOXL2	1.29817	3.37246	12.6119	5.84e-32	1.05e-30	61.6918	up
POGLUT3	1.08924	3.92005	12.6118	5.85e-32	1.05e-30	61.644	up
BATF	1.65343	-1.42014	12.6179	5.51e-32	9.89e-31	61.738	up
DOK3	1.016	2.71891	12.6322	4.8e-32	8.62e-31	61.948	up
KIF4A	1.62023	2.14592	12.6419	4.37e-32	7.87e-31	62.0594	up
ITGA7	1.15753	6.17463	12.642	4.36e-32	7.87e-31	61.821	up
CD74	1.6928	9.08915	12.6526	3.94e-32	7.12e-31	62.0092	up
CIBAR2	2.12869	-5.10897	12.6547	3.86e-32	6.98e-31	61.6487	up
FBXO17	1.7866	1.58834	12.6575	3.76e-32	6.81e-31	62.2233	up
BRCA2	1.29405	1.30133	12.6605	3.65e-32	6.62e-31	62.2549	up
MS4A4E	2.01706	-1.79955	12.6634	3.55e-32	6.45e-31	62.1515	up
MYZAP	1.78658	-1.48424	12.6686	3.37e-32	6.16e-31	62.2198	up
ADAMTSL4	1.21441	1.41155	12.6702	3.32e-32	6.08e-31	62.3478	up
G0S2	2.31809	-1.04854	12.6759	3.14e-32	5.77e-31	62.3318	up
ECHDC2	1.28909	3.37173	12.6785	3.06e-32	5.63e-31	62.3328	up
HOXA10	3.42343	-3.2787	12.6928	2.66e-32	4.92e-31	62.3384	up
ITGA3	1.11373	4.9355	12.6968	2.56e-32	4.74e-31	62.3813	up
ADGRE1	2.21941	-1.30431	12.699	2.51e-32	4.64e-31	62.5331	up
ISL2	2.43222	-3.71152	12.7095	2.26e-32	4.21e-31	62.397	up
KIF23	1.74823	1.27697	12.7132	2.19e-32	4.07e-31	62.761	up
TEAD4	1.49096	1.28368	12.7194	2.06e-32	3.84e-31	62.8203	up
CENPA	1.90179	-0.365867	12.7194	2.06e-32	3.84e-31	62.7774	up
CCDC18	1.12183	1.04136	12.7667	1.3e-32	2.45e-31	63.2692	up
GPR3	1.63222	0.617271	12.7708	1.25e-32	2.36e-31	63.3043	up
GPR82	2.21649	-1.08721	12.775	1.2e-32	2.27e-31	63.2749	up
MYD88	1.056	4.18032	12.7752	1.19e-32	2.27e-31	63.1975	up
PKIB	1.6925	1.38758	12.7834	1.1e-32	2.1e-31	63.4372	up
IL13RA2	2.82597	-0.294045	12.7841	1.1e-32	2.09e-31	63.418	up
ALDH3A1	1.78934	-1.96674	12.7941	9.93e-33	1.89e-31	63.3761	up
CD80	1.76798	-3.70904	12.7988	9.49e-33	1.81e-31	63.2077	up
HLA.DQB1	1.9157	3.79197	12.7995	9.43e-33	1.8e-31	63.452	up
CDCA2	1.80241	0.00142776	12.8022	9.18e-33	1.76e-31	63.5863	up
LUM	1.73724	1.23769	12.8058	8.86e-33	1.7e-31	63.6528	up
CD3E	1.93515	-0.886648	12.8074	8.72e-33	1.68e-31	63.5916	up
CCL5	1.70442	0.623114	12.8078	8.69e-33	1.67e-31	63.6616	up
TM4SF1	1.35021	3.79309	12.8215	7.61e-33	1.47e-31	63.6738	up
CPQ	1.12955	3.80401	12.8236	7.44e-33	1.44e-31	63.6994	up
AOX1	1.73798	-0.470575	12.8252	7.33e-33	1.42e-31	63.7825	up
HPD	2.04721	-1.57403	12.8362	6.59e-33	1.28e-31	63.8222	up
RUBCNL	1.3828	2.56714	12.8399	6.35e-33	1.24e-31	63.9514	up
FKBP10	1.16148	6.21076	12.844	6.1e-33	1.19e-31	63.7756	up
EXOC3L2	1.69861	-1.75041	12.8465	5.95e-33	1.17e-31	63.8948	up
MBNL3	1.19349	2.24475	12.8605	5.19e-33	1.02e-31	64.1701	up
ADA2	1.08718	4.65345	12.8607	5.18e-33	1.02e-31	63.9875	up
OAS2	1.39175	3.58806	12.862	5.12e-33	1.01e-31	64.0853	up
WDR62	1.46735	2.02876	12.88	4.29e-33	8.49e-32	64.3618	up
ALPK1	1.0717	2.56772	12.8833	4.15e-33	8.22e-32	64.3797	up
LGALS3	1.30278	4.43989	12.902	3.46e-33	6.88e-32	64.4025	up
C1orf87	2.36014	-2.45777	12.9164	3e-33	6.02e-32	64.5205	up
PRF1	1.48594	-0.122756	12.9172	2.98e-33	5.97e-32	64.6822	up
VWA1	1.26983	5.1618	12.9218	2.85e-33	5.72e-32	64.5522	up
HLA.A	1.00496	8.48629	12.936	2.48e-33	4.98e-32	64.7233	up
NLRC5	1.05463	4.14401	12.937	2.45e-33	4.93e-32	64.7727	up
TES	1.01838	1.59573	12.9473	2.22e-33	4.48e-32	65.0214	up
PSORS1C1	1.85494	-0.636419	12.953	2.1e-33	4.26e-32	65.008	up
CHAF1B	1.32921	1.81714	12.9571	2.01e-33	4.11e-32	65.1158	up
DHH	1.43474	-1.93213	12.957	2.02e-33	4.11e-32	64.9273	up
ANTXR2	1.01833	3.676	12.9631	1.9e-33	3.88e-32	65.0702	up
HOXC4	2.21945	-0.109948	12.9761	1.67e-33	3.43e-32	65.2677	up
CENPE	1.68658	1.38732	12.9784	1.63e-33	3.35e-32	65.3243	up
E2F7	1.98558	0.143949	12.9795	1.62e-33	3.32e-32	65.3079	up
POC1A	1.0928	1.92309	12.9853	1.53e-33	3.15e-32	65.3898	up
BST1	1.04053	0.638646	12.9878	1.49e-33	3.08e-32	65.3908	up
PTGIR	1.15319	-1.51694	12.9881	1.48e-33	3.07e-32	65.2578	up
F2RL2	2.22731	-1.21808	12.9997	1.32e-33	2.77e-32	65.4283	up
JAG1	1.03783	5.54024	13.0037	1.27e-33	2.67e-32	65.3391	up
HOXA9	2.81964	-4.74615	13.0211	1.07e-33	2.25e-32	65.2311	up
UNC93B1	1.13589	3.87012	13.0237	1.05e-33	2.2e-32	65.6413	up
ADGRE2	1.4855	1.02567	13.0271	1.01e-33	2.14e-32	65.7908	up
PTCRA	2.0236	-2.36985	13.0269	1.01e-33	2.14e-32	65.5799	up
CAV2	1.14082	3.12736	13.028	1e-33	2.12e-32	65.7484	up
NKG7	1.46936	-0.59258	13.0428	8.67e-34	1.85e-32	65.8689	up
ULBP3	1.76984	-1.0835	13.0498	8.09e-34	1.73e-32	65.9104	up
GNG12	1.56546	5.17093	13.0744	6.34e-34	1.37e-32	66.0438	up
TAFA3	1.80963	-2.49082	13.0779	6.13e-34	1.32e-32	66.0475	up
CDKN2C	1.42492	4.34575	13.097	5.08e-34	1.1e-32	66.3136	up
HLA.DRB5	1.92238	4.63915	13.0985	5e-34	1.08e-32	66.3062	up
BCAT1	1.58574	4.13588	13.1009	4.89e-34	1.06e-32	66.3654	up
POSTN	3.65821	-0.736787	13.1041	4.73e-34	1.03e-32	66.5063	up
HS3ST3B1	2.25824	-0.0703145	13.1174	4.15e-34	9.06e-33	66.6426	up
CD3D	2.03301	-2.65858	13.1251	3.84e-34	8.43e-33	66.4939	up
LAMC3	1.15845	3.28707	13.1521	2.95e-34	6.53e-33	66.9497	up
SEC61G	1.32457	5.06747	13.1542	2.88e-34	6.4e-33	66.8314	up
FCHSD1	1.03061	2.35653	13.1604	2.71e-34	6.05e-33	67.0905	up
TTC12	1.44543	1.09733	13.162	2.67e-34	5.97e-33	67.1078	up
CCDC153	1.0656	-0.498913	13.1621	2.67e-34	5.97e-33	67.0231	up
MYOF	1.24542	4.29437	13.1643	2.61e-34	5.85e-33	66.9804	up
ECSCR	1.45929	-1.86123	13.1928	1.97e-34	4.44e-33	67.2155	up
HLA.F	1.08571	4.00045	13.2195	1.51e-34	3.44e-33	67.5521	up
DDX60L	1.01548	3.48386	13.2245	1.44e-34	3.28e-33	67.6491	up
MMP19	2.25599	-0.617674	13.227	1.4e-34	3.21e-33	67.679	up
NOX4	1.52066	-0.272596	13.2335	1.31e-34	3.02e-33	67.7462	up
MUC1	1.14788	2.2927	13.2458	1.16e-34	2.68e-33	67.9286	up
C1S	1.49199	5.56111	13.2536	1.08e-34	2.49e-33	67.7957	up
SDC1	1.50661	1.88545	13.2541	1.07e-34	2.48e-33	68.0161	up
ELF4	1.21946	2.05772	13.2547	1.06e-34	2.47e-33	68.0209	up
AURKA	1.18672	1.86833	13.2693	9.21e-35	2.16e-33	68.1663	up
NFE2L3	1.01987	1.25097	13.2789	8.37e-35	1.96e-33	68.2516	up
CHEK1	1.181	2.55216	13.2976	6.96e-35	1.64e-33	68.4279	up
FXYD5	1.10486	4.06062	13.304	6.52e-35	1.54e-33	68.3792	up
IRF7	1.16172	3.35109	13.3068	6.34e-35	1.51e-33	68.468	up
CTSZ	1.03189	5.84463	13.3309	4.99e-35	1.2e-33	68.5521	up
HLA.B	1.2057	8.61542	13.3373	4.68e-35	1.12e-33	68.6732	up
TREM1	2.37243	-0.841279	13.349	4.17e-35	1.01e-33	68.8593	up
LOXL4	1.70944	-0.779565	13.3486	4.18e-35	1.01e-33	68.8411	up
RAB38	1.41289	-1.71849	13.3596	3.75e-35	9.09e-34	68.8532	up
IL15	1.4423	-0.762485	13.3679	3.45e-35	8.41e-34	69.0232	up
ETV7	1.53788	-0.734129	13.3794	3.08e-35	7.5e-34	69.142	up
ASF1B	1.76181	1.62572	13.3817	3.01e-35	7.34e-34	69.2731	up
HLA.DOA	1.8234	3.60311	13.3844	2.93e-35	7.16e-34	69.2013	up
MMP11	1.35044	0.315769	13.3939	2.66e-35	6.54e-34	69.3486	up
SAMD9L	1.37167	4.06411	13.4016	2.47e-35	6.07e-34	69.3408	up
SLC16A3	1.19996	3.32664	13.4122	2.22e-35	5.48e-34	69.5113	up
FLNA	1.13802	8.30671	13.4285	1.89e-35	4.68e-34	69.5656	up
MYO1G	1.44948	0.51851	13.4296	1.86e-35	4.65e-34	69.7126	up
PLAC8	1.8832	-0.551857	13.4384	1.71e-35	4.27e-34	69.7449	up
LTF	3.59348	0.737067	13.4398	1.68e-35	4.22e-34	69.8467	up
ATP2A3	1.16573	1.5763	13.4449	1.6e-35	4.01e-34	69.8951	up
ALOX5AP	1.6185	3.62942	13.4459	1.58e-35	3.98e-34	69.8116	up
CD2	2.13896	-1.54359	13.4553	1.44e-35	3.63e-34	69.8369	up
BTBD19	1.0843	1.63148	13.464	1.32e-35	3.34e-34	70.0843	up
IRF1	1.18289	3.06235	13.4768	1.16e-35	2.95e-34	70.1718	up
C2	1.41183	1.40917	13.4831	1.09e-35	2.78e-34	70.2716	up
BEST4	1.45142	-0.758398	13.4856	1.07e-35	2.71e-34	70.1802	up
DIRAS3	1.74115	2.12278	13.4976	9.44e-36	2.41e-34	70.4136	up
FCGR3A	1.79423	5.00984	13.5178	7.71e-36	2e-34	70.4328	up
GSAP	1.24558	2.95736	13.5275	6.99e-36	1.82e-34	70.6817	up
FUCA2	1.12586	3.81509	13.5313	6.73e-36	1.76e-34	70.6553	up
FZD6	1.17918	2.28884	13.5336	6.58e-36	1.72e-34	70.7722	up
KIF2C	1.73108	1.94504	13.5454	5.85e-36	1.53e-34	70.8911	up
CELSR1	1.86505	1.45799	13.555	5.31e-36	1.4e-34	70.9875	up
DNAH11	1.9983	-1.08112	13.5579	5.16e-36	1.36e-34	70.8825	up
IGF2BP3	2.97807	-1.84224	13.5593	5.08e-36	1.35e-34	70.859	up
CEP55	1.92027	0.471023	13.5597	5.06e-36	1.34e-34	71.0051	up
CXCL9	2.45955	-0.968459	13.5689	4.62e-36	1.23e-34	71.0142	up
APOBR	1.19615	2.39942	13.5774	4.24e-36	1.13e-34	71.2041	up
RAC2	1.32146	2.17143	13.5871	3.85e-36	1.03e-34	71.3052	up
RUNX1	1.61155	3.33087	13.5911	3.69e-36	9.9e-35	71.2811	up
LAMB1	1.40471	4.48503	13.6	3.38e-36	9.1e-35	71.2829	up
CD96	1.79237	-1.95684	13.6013	3.33e-36	9e-35	71.2145	up
IL2RG	1.46623	-1.24786	13.6094	3.07e-36	8.31e-35	71.3576	up
NPNT	2.10398	3.0833	13.6288	2.53e-36	6.88e-35	71.666	up
ARHGAP18	1.09863	3.25293	13.6355	2.36e-36	6.45e-35	71.7409	up
HLA.DRB1	1.90258	6.28407	13.6376	2.31e-36	6.33e-35	71.6152	up
SPINK8	1.52734	-0.878002	13.6415	2.22e-36	6.1e-35	71.7111	up
FAM20A	1.59041	0.978694	13.6484	2.08e-36	5.7e-35	71.9012	up
IDO1	2.85834	-4.10782	13.6612	1.83e-36	5.03e-35	71.5417	up
EPSTI1	1.36168	2.14443	13.6745	1.6e-36	4.44e-35	72.1764	up
CCN4	2.16568	0.0957701	13.6834	1.46e-36	4.07e-35	72.2169	up
GPRC5A	2.23852	-0.229374	13.6872	1.4e-36	3.93e-35	72.2364	up
CCNB1	1.23377	3.16546	13.6952	1.3e-36	3.63e-35	72.3401	up
TGFB2	1.96601	3.69216	13.7104	1.11e-36	3.13e-35	72.4408	up
CFH	1.3159	3.28919	13.7155	1.06e-36	2.98e-35	72.5331	up
NAMPT	1.13699	5.926	13.7267	9.43e-37	2.69e-35	72.498	up
SFRP4	1.9562	2.77272	13.7335	8.8e-37	2.52e-35	72.7347	up
ITK	2.20746	-1.57484	13.7357	8.61e-37	2.47e-35	72.6011	up
RHOJ	1.093	3.82005	13.7512	7.36e-37	2.12e-35	72.8535	up
BCL3	1.01018	2.54583	13.7548	7.09e-37	2.05e-35	72.9732	up
IFI44	1.2027	3.97595	13.77	6.08e-37	1.77e-35	73.0276	up
FCGBP	2.40633	5.40687	13.7868	5.14e-37	1.5e-35	73.1218	up
TRAF5	1.06042	2.6958	13.7961	4.68e-37	1.37e-35	73.3801	up
GPR65	1.86293	0.630054	13.8006	4.47e-37	1.31e-35	73.4079	up
LMO2	1.01551	5.37582	13.8215	3.61e-37	1.07e-35	73.4615	up
CASP1	1.3421	2.80659	13.8255	3.47e-37	1.03e-35	73.6661	up
PDLIM4	2.16831	1.96679	13.8336	3.2e-37	9.5e-36	73.7656	up
CRYBG1	1.46343	1.21059	13.8572	2.52e-37	7.51e-36	73.9913	up
HLA.DMA	1.42203	4.59383	13.8591	2.47e-37	7.38e-36	73.8754	up
COL3A1	2.36181	3.64784	13.8707	2.19e-37	6.57e-36	74.0518	up
IFITM3	1.29859	6.4992	13.8731	2.14e-37	6.46e-36	73.974	up
GALNT5	2.84166	-2.86649	13.8885	1.83e-37	5.54e-36	73.9878	up
CD93	1.5986	4.0671	13.8924	1.76e-37	5.36e-36	74.2453	up
FBLN5	1.48728	3.71358	13.9064	1.53e-37	4.68e-36	74.4153	up
FGFRL1	1.33102	4.35664	13.9067	1.52e-37	4.67e-36	74.3722	up
TENT5B	2.02114	-0.435332	13.9169	1.37e-37	4.24e-36	74.5041	up
MSR1	1.70091	3.4193	13.9191	1.34e-37	4.15e-36	74.5624	up
MAP3K20	1.0298	4.4585	13.9281	1.23e-37	3.8e-36	74.5856	up
DEPDC1	2.11389	-0.416182	13.947	1.01e-37	3.14e-36	74.8091	up
CCDC8	1.85296	1.20208	13.948	1e-37	3.12e-36	74.9077	up
IL4I1	1.60453	0.0575953	13.9592	8.93e-38	2.8e-36	74.9519	up
ARL4C	1.41768	5.23569	13.9627	8.63e-38	2.71e-36	74.8901	up
ANG	1.30411	-0.726406	13.9888	6.61e-38	2.1e-36	75.1733	up
P3H2	1.48004	2.53932	14.0108	5.28e-38	1.69e-36	75.5417	up
TK1	1.61147	1.93696	14.0173	4.95e-38	1.59e-36	75.6162	up
HLA.DPB1	1.83552	5.5407	14.0193	4.85e-38	1.57e-36	75.4587	up
INAFM1	1.01559	3.06863	14.0439	3.77e-38	1.23e-36	75.8594	up
ZAP70	1.43584	-0.372325	14.0501	3.54e-38	1.16e-36	75.823	up
TCEA3	1.59255	1.4254	14.0512	3.5e-38	1.14e-36	75.9507	up
LOX	1.37746	1.49352	14.0592	3.23e-38	1.06e-36	76.0298	up
MARVELD1	1.27856	2.9353	14.0749	2.75e-38	9.04e-37	76.1753	up
CFAP45	2.21521	-2.35895	14.0822	2.55e-38	8.43e-37	75.9568	up
SAA1	3.10689	-4.42372	14.0971	2.19e-38	7.25e-37	75.804	up
CDCA8	1.68406	1.47032	14.1002	2.12e-38	7.07e-37	76.4474	up
OLFML3	1.2624	4.73056	14.1446	1.35e-38	4.57e-37	76.7586	up
HOXA7	3.39901	-4.42502	14.1622	1.13e-38	3.84e-37	76.4739	up
MMP14	1.51767	5.57587	14.1705	1.03e-38	3.54e-37	76.9915	up
LCTL	1.67216	-0.466542	14.1753	9.85e-39	3.38e-37	77.0815	up
CHRNA9	2.72898	-2.27629	14.1983	7.78e-39	2.68e-37	77.1563	up
CTHRC1	1.69031	0.354079	14.2014	7.54e-39	2.61e-37	77.4126	up
RINL	1.11013	1.821	14.2274	5.77e-39	2.01e-37	77.7376	up
VIM	2.00613	8.09824	14.2389	5.13e-39	1.8e-37	77.7318	up
PARP9	1.08251	5.11314	14.2387	5.14e-39	1.8e-37	77.6993	up
CXCL10	2.80003	-0.531276	14.2394	5.1e-39	1.79e-37	77.7623	up
TACC3	1.41612	3.85346	14.2407	5.04e-39	1.77e-37	77.7956	up
DUSP10	1.19612	2.66495	14.2427	4.93e-39	1.74e-37	77.8913	up
CLEC18B	1.782	0.0843897	14.2542	4.39e-39	1.55e-37	77.9299	up
S100A3	2.405	-0.448965	14.2653	3.91e-39	1.39e-37	78.0192	up
CAPN5	1.10739	5.76966	14.2835	3.25e-39	1.16e-37	78.1385	up
HOXB3	3.05768	-2.31022	14.2845	3.21e-39	1.15e-37	78.0343	up
EHD2	1.06251	5.22202	14.3024	2.67e-39	9.57e-38	78.3452	up
HFE	1.25459	1.57982	14.3068	2.56e-39	9.2e-38	78.5378	up
LRRC36	1.54302	-0.96623	14.3076	2.53e-39	9.14e-38	78.3623	up
FLNC	2.07518	4.79707	14.3161	2.32e-39	8.43e-38	78.5039	up
PLA2G2A	3.69938	-4.11747	14.3357	1.9e-39	6.92e-38	78.2895	up
BST2	1.36192	5.00205	14.338	1.85e-39	6.78e-38	78.7171	up
TENT5A	1.21704	3.34087	14.3437	1.75e-39	6.42e-38	78.8867	up
RBP1	2.15997	3.37647	14.3514	1.61e-39	5.96e-38	78.9493	up
MGP	2.15199	3.18146	14.3556	1.55e-39	5.72e-38	79.0035	up
FMOD	2.50115	1.89049	14.3778	1.23e-39	4.62e-38	79.2729	up
TNFSF14	2.0926	-2.24806	14.3777	1.23e-39	4.62e-38	78.9328	up
SRPX2	1.97827	1.88447	14.3857	1.13e-39	4.27e-38	79.3546	up
STAC	2.74686	-1.12611	14.392	1.06e-39	4.02e-38	79.2465	up
SIT1	2.01785	-3.2995	14.3979	1e-39	3.79e-38	78.9522	up
SPON2	1.78428	1.10067	14.3984	9.96e-40	3.78e-38	79.4595	up
DPEP1	2.87163	-1.05926	14.4005	9.74e-40	3.71e-38	79.345	up
FOSL1	1.81039	0.494314	14.4026	9.53e-40	3.64e-38	79.466	up
GBP5	2.12269	-0.131377	14.4041	9.38e-40	3.59e-38	79.4424	up
TMBIM1	1.11086	5.86575	14.4067	9.13e-40	3.51e-38	79.3989	up
GNLY	1.85088	0.198129	14.4242	7.62e-40	2.95e-38	79.6655	up
HLA.DQA1	2.3354	3.5504	14.4408	6.43e-40	2.51e-38	79.852	up
TCF7	1.20343	2.19682	14.4438	6.23e-40	2.44e-38	79.947	up
PTPN7	1.86777	0.549616	14.4613	5.2e-40	2.04e-38	80.0693	up
VDR	1.78977	-1.40128	14.4632	5.1e-40	2.01e-38	79.8966	up
TPRG1	1.47118	-1.23478	14.4713	4.69e-40	1.86e-38	79.9856	up
PTTG1	1.62897	2.43221	14.4773	4.41e-40	1.76e-38	80.2873	up
APOL4	2.33715	2.0911	14.4872	3.98e-40	1.59e-38	80.3902	up
PTGFRN	1.26827	5.38457	14.4948	3.68e-40	1.48e-38	80.3126	up
GALNT3	1.83263	-0.203783	14.4967	3.61e-40	1.46e-38	80.3675	up
MAP3K7CL	1.771	1.26562	14.5096	3.16e-40	1.28e-38	80.6023	up
PDLIM7	1.01365	4.08795	14.51	3.14e-40	1.28e-38	80.5416	up
MYBPH	2.08036	-1.54234	14.5167	2.93e-40	1.2e-38	80.4361	up
SHISAL2A	1.54485	-1.31892	14.5225	2.76e-40	1.13e-38	80.4979	up
PODNL1	1.78871	-0.14843	14.5454	2.18e-40	9.01e-39	80.8679	up
RAD54B	1.20198	-0.274297	14.5598	1.88e-40	7.83e-39	80.9792	up
SLC25A24	1.13639	2.15503	14.5615	1.85e-40	7.72e-39	81.1514	up
HMGA2	2.95077	-4.16029	14.5637	1.8e-40	7.59e-39	80.5173	up
CDC20	1.97395	1.88232	14.5685	1.72e-40	7.25e-39	81.2239	up
MCAM	1.15692	5.72547	14.5697	1.7e-40	7.18e-39	81.0757	up
SLC11A1	1.95093	3.65851	14.5726	1.65e-40	6.98e-39	81.2018	up
FAM183A	3.06992	-3.75237	14.5759	1.59e-40	6.76e-39	80.7365	up
FBXO39	2.23325	-3.26873	14.6012	1.22e-40	5.26e-39	81.0243	up
SWAP70	1.06209	4.65328	14.6016	1.22e-40	5.25e-39	81.4448	up
TNFRSF1A	1.19472	5.79323	14.6263	9.43e-41	4.09e-39	81.659	up
VAMP5	1.06612	4.3437	14.6331	8.79e-41	3.82e-39	81.7893	up
IQGAP1	1.1623	5.99638	14.6532	7.13e-41	3.13e-39	81.935	up
SPRY1	1.46979	3.21594	14.6598	6.66e-41	2.93e-39	82.1346	up
B3GNT7	1.75235	1.08439	14.6927	4.73e-41	2.1e-39	82.4681	up
TRIP6	1.24351	5.30033	14.731	3.18e-41	1.43e-39	82.7504	up
MTMR11	1.10191	3.41689	14.761	2.33e-41	1.06e-39	83.1732	up
LXN	1.21522	1.01346	14.8036	1.49e-41	6.89e-40	83.5868	up
BTN2A2	1.01489	3.33536	14.8302	1.13e-41	5.25e-40	83.8962	up
ZBTB42	1.32043	1.75782	14.8319	1.11e-41	5.17e-40	83.9248	up
OSR2	2.99874	-2.89853	14.8353	1.07e-41	5.02e-40	83.5268	up
SOCS2	1.57483	3.22005	14.8389	1.03e-41	4.84e-40	83.9833	up
CD101	1.58812	0.407464	14.8538	8.83e-42	4.17e-40	84.0688	up
ANXA5	1.03996	7.89839	14.8678	7.63e-42	3.63e-40	84.186	up
TEAD2	1.24818	2.29648	14.8937	5.83e-42	2.8e-40	84.5761	up
ARSD	1.33425	3.24061	14.8945	5.77e-42	2.78e-40	84.5626	up
HOXC10	3.67529	-4.51382	14.8996	5.48e-42	2.65e-40	83.9052	up
COL8A1	2.77614	0.735648	14.9156	4.63e-42	2.27e-40	84.7711	up
NMI	1.1588	2.72844	14.9202	4.41e-42	2.17e-40	84.8497	up
CEP112	1.16177	2.1583	14.9559	3.04e-42	1.51e-40	85.2183	up
GNG5	1.52665	1.02991	14.9562	3.03e-42	1.51e-40	85.1734	up
GADD45A	1.40192	4.79323	14.9624	2.84e-42	1.42e-40	85.1725	up
TUBA1C	1.24207	3.20736	14.9656	2.75e-42	1.38e-40	85.3035	up
SLC25A45	1.23473	1.68013	14.976	2.46e-42	1.24e-40	85.4095	up
LATS2	1.25329	2.58318	15.0147	1.64e-42	8.36e-41	85.8312	up
HOXA3	3.67682	-4.55132	15.0259	1.46e-42	7.48e-41	85.1857	up
SERPINB1	1.09977	3.91747	15.0368	1.3e-42	6.71e-41	86.0043	up
APOL1	1.40029	3.28674	15.0417	1.24e-42	6.4e-41	86.0881	up
SHOX2	3.95684	-2.3443	15.0546	1.08e-42	5.62e-41	85.9143	up
FAM111A	1.04711	4.29528	15.0659	9.59e-43	5.01e-41	86.2841	up
HOXA2	3.49876	-4.68444	15.0726	8.94e-43	4.71e-41	85.6204	up
SOD2	1.47741	8.03841	15.0759	8.65e-43	4.57e-41	86.3615	up
CLEC5A	2.94631	-1.0275	15.0825	8.07e-43	4.28e-41	86.3318	up
DPYD	1.49189	3.05391	15.0872	7.68e-43	4.08e-41	86.5721	up
TTC26	1.03885	2.5857	15.1212	5.37e-43	2.89e-41	86.9403	up
EVA1C	1.33685	3.07017	15.1258	5.12e-43	2.77e-41	86.9759	up
TMSB10	1.07814	7.95383	15.1323	4.78e-43	2.6e-41	86.9432	up
FKBP9	1.30144	5.10929	15.1372	4.54e-43	2.49e-41	86.9837	up
ENPP1	1.49316	0.852751	15.1871	2.68e-43	1.49e-41	87.551	up
OCIAD2	1.93441	2.227	15.1951	2.47e-43	1.38e-41	87.7107	up
CIITA	1.76097	3.27862	15.216	1.98e-43	1.11e-41	87.9044	up
GBP1	1.9105	4.13414	15.2352	1.62e-43	9.14e-42	88.0552	up
HOXA1	2.73547	-3.16416	15.2465	1.44e-43	8.2e-42	87.6716	up
CHEK2	1.1184	1.64792	15.2524	1.35e-43	7.73e-42	88.278	up
HOXC6	3.20624	-4.1973	15.2918	8.9e-44	5.17e-42	87.9445	up
COL1A1	2.56218	3.77075	15.3119	7.21e-44	4.22e-42	88.8779	up
CFI	1.92476	0.514197	15.3828	3.41e-44	2.05e-42	89.5763	up
RDH10	1.3868	3.8613	15.3883	3.21e-44	1.94e-42	89.683	up
LIF	2.45303	0.0589489	15.4191	2.32e-44	1.41e-42	89.9306	up
HSPB1	1.46764	6.58437	15.4242	2.2e-44	1.34e-42	89.9849	up
KDELR3	1.3913	0.107181	15.4375	1.91e-44	1.17e-42	90.0796	up
PRR33	2.08241	-3.23063	15.4419	1.82e-44	1.12e-42	89.6181	up
NSUN7	2.04998	-0.885122	15.4443	1.78e-44	1.1e-42	90.0593	up
COL1A2	1.81861	5.12722	15.4716	1.33e-44	8.32e-43	90.4957	up
DENND2D	1.56069	1.22721	15.4739	1.3e-44	8.15e-43	90.5768	up
SERPINA1	1.89651	3.58679	15.4834	1.17e-44	7.42e-43	90.6944	up
LGALS3BP	1.02656	7.67221	15.4987	9.98e-45	6.38e-43	90.7848	up
TNFAIP6	2.20919	-0.0384674	15.5459	6.05e-45	3.92e-43	91.2355	up
OTP	3.48111	-4.14568	15.5461	6.03e-45	3.92e-43	90.6012	up
ZDHHC12	1.13828	2.71722	15.5505	5.76e-45	3.76e-43	91.4367	up
HOXA5	4.09647	-3.60527	15.5548	5.5e-45	3.61e-43	90.8669	up
RAB42	1.62621	0.206067	15.5682	4.77e-45	3.14e-43	91.4686	up
CGAS	1.19026	0.775888	15.5714	4.62e-45	3.05e-43	91.5412	up
PTX3	1.98047	0.589082	15.5956	3.57e-45	2.42e-43	91.8121	up
GJC1	1.39514	3.02346	15.5979	3.48e-45	2.37e-43	91.9302	up
PTPN22	1.93146	-1.89831	15.5985	3.46e-45	2.36e-43	91.5037	up
H2BC9	2.4002	-4.4278	15.6152	2.9e-45	2e-43	91.1362	up
EFEMP2	1.61186	4.30337	15.644	2.13e-45	1.48e-43	92.3516	up
LGALS1	1.34166	6.24479	15.6471	2.06e-45	1.45e-43	92.3341	up
SPOCD1	2.91409	2.17618	15.6495	2.01e-45	1.42e-43	92.4805	up
TEAD3	1.50775	1.51911	15.6614	1.77e-45	1.26e-43	92.5663	up
S100A6	1.483	7.12297	15.696	1.23e-45	8.77e-44	92.865	up
FES	1.01726	3.10184	15.6998	1.18e-45	8.47e-44	93.0073	up
SERPINB8	1.06383	2.69987	15.7064	1.1e-45	7.92e-44	93.0813	up
SOCS3	2.40004	3.11101	15.7407	7.62e-46	5.52e-44	93.4291	up
NUAK2	1.40012	1.25382	15.7572	6.39e-46	4.67e-44	93.5497	up
APOBEC3G	1.41326	1.77819	15.7772	5.16e-46	3.81e-44	93.8018	up
SQOR	1.22933	1.88275	15.8039	3.88e-46	2.89e-44	94.0862	up
FHL3	1.01779	4.08869	15.8106	3.61e-46	2.72e-44	94.1362	up
APOBEC3C	1.4128	3.27775	15.8242	3.12e-46	2.37e-44	94.3164	up
TMEM154	1.45354	0.92121	15.8539	2.27e-46	1.73e-44	94.5397	up
EVC2	2.15436	-0.546366	15.8605	2.12e-46	1.63e-44	94.4676	up
COL5A2	1.77433	4.00702	15.8701	1.91e-46	1.49e-44	94.7647	up
GAS2L3	1.89493	1.14728	15.8719	1.88e-46	1.47e-44	94.7706	up
IGF2BP2	2.45229	0.0780686	15.8712	1.89e-46	1.47e-44	94.6765	up
PLAUR	1.50737	2.22083	15.8728	1.86e-46	1.46e-44	94.8363	up
CAPG	1.66273	5.01082	15.8939	1.48e-46	1.19e-44	94.9721	up
ACTN1	1.56795	6.10287	15.8971	1.43e-46	1.15e-44	94.9905	up
ITGB3	1.67453	0.447912	15.9106	1.24e-46	1.01e-44	95.0967	up
SHCBP1	1.59866	1.68792	15.9179	1.15e-46	9.35e-45	95.2889	up
SP140L	1.28691	2.00566	15.92	1.12e-46	9.19e-45	95.3228	up
LAMC1	1.24686	5.56515	15.9241	1.07e-46	8.84e-45	95.2788	up
PARP12	1.20895	3.59023	15.9846	5.62e-47	4.72e-45	96.0103	up
SMIM3	1.2069	3.8257	16.0075	4.4e-47	3.71e-45	96.2426	up
SH2D4A	2.27335	-0.242531	16.0243	3.67e-47	3.11e-45	96.2438	up
GDF15	2.48255	-0.516959	16.0318	3.39e-47	2.89e-45	96.296	up
PLBD1	1.5253	0.873722	16.0456	2.92e-47	2.51e-45	96.5658	up
RGS16	1.87424	2.77001	16.0482	2.84e-47	2.45e-45	96.7065	up
MICALL2	1.36508	4.64373	16.0785	2.05e-47	1.8e-45	96.956	up
PINLYP	1.8308	0.961103	16.08	2.02e-47	1.78e-45	96.9544	up
C1orf54	1.04636	3.00116	16.1834	6.64e-48	6.01e-46	98.1487	up
OSMR	1.60465	3.89292	16.1947	5.88e-48	5.38e-46	98.2346	up
CDK2	1.22012	3.09435	16.2083	5.08e-48	4.68e-46	98.4129	up
ENG	1.00647	5.52267	16.2102	4.98e-48	4.61e-46	98.3361	up
XKR8	1.57397	2.06604	16.2127	4.85e-48	4.51e-46	98.4445	up
C1R	1.92068	5.57294	16.2461	3.38e-48	3.18e-46	98.7252	up
SUSD2	1.38174	1.69769	16.2481	3.31e-48	3.14e-46	98.7923	up
HTRA3	2.09693	0.0787844	16.2494	3.26e-48	3.11e-46	98.6618	up
CASP8	1.13576	2.31546	16.2697	2.62e-48	2.53e-46	99.0561	up
PDGFA	1.47239	4.58482	16.2721	2.56e-48	2.48e-46	99.0301	up
SERPINE1	2.56903	3.46711	16.2805	2.33e-48	2.28e-46	99.167	up
UPP1	1.27309	3.59794	16.2835	2.26e-48	2.22e-46	99.2016	up
GPR157	1.62941	-0.594923	16.2939	2.02e-48	1.99e-46	99.0094	up
RAB32	1.30397	2.45538	16.3004	1.88e-48	1.87e-46	99.3927	up
ADPRH	1.13301	2.39888	16.302	1.85e-48	1.86e-46	99.4055	up
CA3	2.58452	-0.219398	16.3014	1.86e-48	1.86e-46	99.2002	up
TCIRG1	1.23887	3.68985	16.3331	1.32e-48	1.34e-46	99.7304	up
PDIA5	1.27374	2.06046	16.3682	9.07e-49	9.23e-47	100.097	up
SOCS1	1.63784	-0.34917	16.3761	8.32e-49	8.52e-47	99.9203	up
TNFRSF14	1.20055	3.30407	16.3908	7.11e-49	7.37e-47	100.363	up
EN1	4.08369	-2.53245	16.4036	6.19e-49	6.45e-47	99.9828	up
COL5A1	2.21585	2.37467	16.4296	4.67e-49	4.94e-47	100.782	up
TUBB6	1.62772	3.83223	16.4344	4.43e-49	4.71e-47	100.808	up
TNFAIP8	1.50548	0.81248	16.4457	3.92e-49	4.2e-47	100.813	up
CHI3L2	2.90468	3.63802	16.4834	2.61e-49	2.87e-47	101.339	up
ARAP3	1.35915	3.65363	16.5071	2.02e-49	2.23e-47	101.6	up
MACC1	2.3791	-2.4358	16.5229	1.7e-49	1.9e-47	101.143	up
FRRS1	1.66038	0.0915101	16.5328	1.53e-49	1.73e-47	101.656	up
WEE1	1.56219	3.68774	16.5596	1.14e-49	1.3e-47	102.162	up
TMEM255B	1.12939	1.51419	16.6084	6.74e-50	7.72e-48	102.616	up
NNMT	2.5694	1.21467	16.6144	6.31e-50	7.29e-48	102.714	up
PPIC	1.38204	1.89291	16.6659	3.61e-50	4.32e-48	103.282	up
PSRC1	1.47423	5.04033	16.6895	2.79e-50	3.37e-48	103.507	up
IQGAP2	2.04347	2.99284	16.7574	1.34e-50	1.66e-48	104.311	up
SLC27A3	1.23223	3.45603	16.7594	1.31e-50	1.63e-48	104.329	up
SYDE1	1.02171	4.12882	16.7653	1.23e-50	1.55e-48	104.368	up
LTBR	1.1246	3.56079	16.7702	1.16e-50	1.48e-48	104.443	up
TYMP	2.00807	2.6419	16.7808	1.04e-50	1.33e-48	104.564	up
COL6A2	2.01415	4.20733	16.7849	9.9e-51	1.28e-48	104.57	up
BCL2L12	1.29502	1.47868	16.8343	5.79e-51	7.52e-49	105.049	up
IKBIP	1.05758	2.82634	16.8999	2.83e-51	3.74e-49	105.849	up
F11R	1.18681	2.82617	16.9213	2.24e-51	3.01e-49	106.081	up
TGIF1	1.45008	3.83046	16.9409	1.81e-51	2.47e-49	106.278	up
MRC2	1.62523	5.63611	16.945	1.73e-51	2.38e-49	106.265	up
ADGRE5	1.40657	3.72244	16.9795	1.19e-51	1.67e-49	106.702	up
FAAP24	1.02096	0.729078	16.9962	9.9e-52	1.4e-49	106.676	up
PLK3	1.04508	3.2458	17.0298	6.87e-52	9.87e-50	107.26	up
PLEK2	2.00546	-1.91621	17.0377	6.29e-52	9.21e-50	106.712	up
RNF135	1.27452	2.90583	17.0428	5.96e-52	8.79e-50	107.4	up
FNDC3B	1.00487	4.28169	17.046	5.75e-52	8.57e-50	107.405	up
ABCC3	3.32073	0.957123	17.0487	5.58e-52	8.39e-50	107.399	up
CISH	1.59047	0.438868	17.0586	5.01e-52	7.67e-50	107.343	up
COL4A1	2.33603	5.36782	17.1215	2.52e-52	3.93e-50	108.193	up
PLAU	2.16604	1.87078	17.1366	2.14e-52	3.36e-50	108.386	up
VAV3	2.63229	1.06693	17.1507	1.83e-52	2.91e-50	108.484	up
C1RL	1.65418	3.05311	17.1712	1.46e-52	2.35e-50	108.796	up
TMSB4X	1.05651	9.44458	17.1876	1.22e-52	2e-50	108.949	up
FABP5	2.26811	1.01229	17.1892	1.2e-52	1.99e-50	108.877	up
BACE2	1.16747	3.30994	17.2451	6.51e-53	1.09e-50	109.6	up
SH2D2A	1.79287	-1.8598	17.2511	6.1e-53	1.03e-50	108.994	up
CASP6	1.06159	2.001	17.2888	4.03e-53	6.88e-51	110.008	up
CABP4	1.36745	0.268961	17.3019	3.49e-53	6.09e-51	109.925	up
REEP4	1.02213	3.40831	17.3238	2.75e-53	4.84e-51	110.457	up
ZYX	1.00608	6.72665	17.3447	2.18e-53	3.89e-51	110.616	up
MAP1LC3C	2.84242	-2.48192	17.4	1.19e-53	2.14e-51	110.536	up
ISG20	1.55761	1.28659	17.4403	7.64e-54	1.39e-51	111.594	up
STEAP3	2.11259	3.32099	17.4448	7.28e-54	1.34e-51	111.775	up
PLP2	1.74412	2.47514	17.4489	6.95e-54	1.29e-51	111.808	up
PLSCR1	1.46488	4.08145	17.4732	5.32e-54	1e-51	112.068	up
CAVIN1	1.49328	5.80344	17.4925	4.3e-54	8.3e-52	112.234	up
VASN	2.27346	1.89183	17.5252	3.01e-54	5.86e-52	112.617	up
CD151	1.08656	5.91971	17.533	2.76e-54	5.51e-52	112.674	up
SERPING1	1.9435	5.42478	17.6717	5.99e-55	1.26e-52	114.204	up
GSDMD	1.35033	3.6814	17.6761	5.7e-55	1.21e-52	114.302	up
CARD16	1.83685	0.386611	17.7126	3.81e-55	8.22e-53	114.435	up
LSP1	2.01554	1.83228	17.7166	3.65e-55	7.97e-53	114.694	up
KIAA0040	1.85337	3.26247	17.7596	2.27e-55	5.09e-53	115.222	up
TMEM71	2.07031	-0.441615	17.8538	8.02e-56	1.85e-53	115.833	up
MSN	1.64152	7.03462	17.9002	4.8e-56	1.16e-53	116.719	up
PDLIM1	1.95232	2.24545	17.9074	4.43e-56	1.09e-53	116.815	up
S100A11	1.72751	4.67208	17.918	3.94e-56	1.01e-53	116.928	up
SP100	1.39599	3.97149	17.9567	2.57e-56	6.68e-54	117.378	up
NIBAN1	1.78648	3.36254	17.9695	2.23e-56	5.9e-54	117.527	up
ITGA5	1.45507	4.07762	17.9711	2.19e-56	5.88e-54	117.533	up
PLAT	2.0158	4.03162	18.0482	9.33e-57	2.64e-54	118.381	up
APOBEC3F	1.47986	0.670493	18.0981	5.37e-57	1.54e-54	118.661	up
PDPN	3.0391	3.557	18.1393	3.4e-57	9.94e-55	119.395	up
EMILIN2	2.02232	2.07821	18.1671	2.5e-57	7.57e-55	119.656	up
PCOLCE	1.58772	2.67911	18.2761	7.45e-58	2.39e-55	120.888	up
TNFRSF11B	2.6293	-0.175797	18.3179	4.68e-58	1.53e-55	120.997	up
LOXL1	2.27114	0.510206	18.3221	4.46e-58	1.49e-55	121.151	up
ANXA2	1.91474	5.46013	18.3441	3.5e-58	1.19e-55	121.618	up
PYGL	1.51562	4.12339	18.3993	1.89e-58	6.6e-56	122.258	up
EMILIN1	1.36604	4.68093	18.4194	1.51e-58	5.39e-56	122.466	up
BGN	1.73668	6.1495	18.4505	1.07e-58	3.9e-56	122.792	up
HSD3B7	1.26241	1.67492	18.5648	3e-59	1.2e-56	123.945	up
PLEKHA4	2.11755	4.42205	18.5945	2.15e-59	9.05e-57	124.413	up
CLCF1	2.11455	-0.00166792	18.6159	1.7e-59	7.32e-57	124.259	up
TRPM8	3.6342	-2.03298	18.6854	7.82e-60	3.46e-57	124.664	up
ADAM12	2.39552	1.34511	18.8161	1.82e-60	8.76e-58	126.742	up
COL4A2	2.22077	5.79312	18.8283	1.59e-60	7.96e-58	126.992	up
CD248	1.99435	2.1008	18.9112	6.28e-61	3.32e-58	127.874	up
RAB34	1.9248	3.37657	19.1287	5.51e-62	3.22e-59	130.363	up
SLC43A3	1.87842	1.92907	19.1674	3.57e-62	2.17e-59	130.69	up
PHETA2	1.23355	1.27145	19.2633	1.22e-62	7.67e-60	131.588	up
SERPINA5	3.55075	-1.25041	19.3008	8e-63	5.24e-60	131.628	up
PRICKLE3	1.48193	0.357588	19.3219	6.31e-63	4.31e-60	132.059	up
CASP4	1.53379	2.39782	19.379	3.32e-63	2.37e-60	133.085	up
CD58	1.62711	1.89901	19.5362	5.69e-64	4.24e-61	134.77	up
S100A4	2.2686	1.47524	19.5898	3.12e-64	2.43e-61	135.343	up
FAM114A1	1.44074	3.33648	19.7474	5.29e-65	4.33e-62	137.267	up
METTL7B	3.01816	2.77399	19.9634	4.65e-66	4.23e-63	139.673	up
ANXA1	2.83461	4.86518	20.2455	1.93e-67	1.98e-64	142.858	up
IGFBP2	2.98139	4.20399	20.8181	2.98e-70	3.76e-67	149.305	up
GPX8	2.67646	0.134949	21.1666	5.76e-72	7.86e-69	152.652	up
CHI3L1	4.69554	4.56137	21.2566	2.08e-72	3.09e-69	154.244	up
SERPINH1	1.74041	4.8367	21.3884	4.66e-73	7.64e-70	155.736	up
FSTL1	1.68666	5.89392	21.4095	3.67e-73	6.68e-70	155.969	up
FAM20C	1.27912	5.79838	21.4209	3.22e-73	6.6e-70	156.098	up
MYL12A	1.27747	4.58174	21.4439	2.48e-73	5.81e-70	156.364	up
EMP3	3.0518	2.502	21.57	5.94e-74	1.62e-70	157.706	up
MCUB	2.01782	2.308	22.1323	1.01e-76	3.3e-73	163.971	up
TNFRSF12A	2.70472	2.78008	22.5635	7.53e-79	3.08e-75	168.926	up
CLIC1	1.77948	5.16859	22.866	2.43e-80	1.33e-76	172.439	up
TAGLN2	1.84752	6.00615	23.4537	3.08e-83	2.52e-79	179.084	up
TIMP1	3.20976	4.08313	25.5944	9.34e-94	1.53e-89	203.157	up

## Sheet: Table S3.
gene	p	HR	high_0.95	low_0.95
ABCC3	6.55e-07	4.699	8.64595	2.55401
ABCC8	0.00557439	0.4592	0.796161	0.264848
ACTN1	0.00208822	2.359	4.07383	1.36558
ADAM19	0.00194949	2.367	4.08141	1.37219
ADAM29	0.00310985	0.4365	0.756185	0.251933
ADAMDEC1	0.000313182	2.818	4.95116	1.6043
ADAMTS14	0.00303827	2.295	3.97437	1.32489
ADAMTS18	8.7e-06	4.051	7.50342	2.18666
ADAMTS19	0.000203109	0.3349	0.596459	0.18809
ADAMTS20	7.34e-05	0.3168	0.559164	0.179474
ADGRB3	0.00334418	0.4435	0.763425	0.257669
ADGRE5	8.28e-06	4.021	7.41314	2.18078
ADGRG5	0.000327803	2.808	4.93091	1.59851
ADGRV1	0.00111405	0.3788	0.679023	0.211341
ADIG	4.37e-05	3.486	6.34462	1.91529
AEBP1	0.000769823	2.57	4.45592	1.48281
AFP	0.00949985	2.014	3.41974	1.18658
AKAP6	0.000205104	0.3489	0.608278	0.200097
AKR1C3	0.00185541	0.4249	0.728371	0.247842
ALDH1A3	0.00919896	2.015	3.41304	1.1893
ALDH3A1	0.00840317	2.038	3.46201	1.20026
ALDOC	0.00687235	0.4641	0.809771	0.266012
ALOX5AP	0.00362332	2.28	3.97216	1.30852
AMER3	0.00900095	0.4773	0.831427	0.274052
AMIGO2	0.00438835	2.238	3.89414	1.28567
AMZ1	0.00275479	0.4203	0.741295	0.23827
ANG	8.15e-05	3.41	6.27884	1.85249
ANGPT2	9.5e-06	4.346	8.32673	2.26808
ANGPTL2	3.4e-05	0.309	0.538385	0.177301
ANKK1	0.00643728	2.111	3.61251	1.23325
ANKRD53	0.00557271	2.114	3.58854	1.24514
ANXA1	0.00537025	2.166	3.7318	1.25701
ANXA2	0.000220971	2.888	5.07033	1.64516
AOX1	0.00401622	2.276	3.98464	1.29962
APOBEC3C	0.000286379	2.852	5.02541	1.61899
APOBEC3F	0.00378449	2.22	3.80964	1.29399
APOBEC3G	0.00248924	2.371	4.14941	1.35518
APOL4	0.00866388	2.044	3.48708	1.19863
AQP1	0.00022129	2.923	5.16496	1.6544
ARAP3	9.87e-05	3.059	5.3714	1.74257
ARHGAP11A	0.000346281	2.939	5.30384	1.62818
ARHGAP11B	0.00757929	2.093	3.6003	1.21715
ARHGAP18	0.00352493	2.305	4.03791	1.31532
ARHGAP44	0.00525542	0.4614	0.794304	0.268041
ARL4C	0.000253002	2.779	4.80344	1.60732
ARL9	0.00140438	2.424	4.17443	1.40789
ARPP21	0.00022163	0.3344	0.598067	0.186974
ARSD	0.00388707	2.201	3.75906	1.28827
ASB5	6.14e-05	3.166	5.56405	1.80193
ASF1B	0.000667498	2.692	4.76318	1.52183
ASIC4	0.00971541	0.4766	0.835812	0.271789
ASPM	1.41e-05	4.332	8.39603	2.23513
ATOH8	0.000542456	0.3685	0.648814	0.209303
ATP2A3	0.0019308	2.384	4.12919	1.37664
ATP2B3	0.00440507	0.4406	0.774542	0.250639
ATP8A1	0.00231305	0.4266	0.737946	0.246613
AURKA	0.000121416	3.385	6.30403	1.81759
AURKB	0.000417547	2.912	5.27109	1.60817
AZU1	0.00105009	0.3717	0.671884	0.205669
B3GNT7	0.000376744	2.706	4.68376	1.56323
BACE2	0.000185735	2.843	4.91768	1.64374
BCAT1	0.00433223	2.227	3.86042	1.28481
BCL2L12	0.000725158	2.581	4.47248	1.48932
BDKRB2	0.00567394	2.182	3.7939	1.25537
BEST3	0.000291775	0.3635	0.628521	0.210279
BEST4	0.000413352	2.709	4.70911	1.55802
BGN	3.12e-06	4.416	8.24452	2.36549
BIRC5	0.000312815	2.967	5.35857	1.64233
BMP2	0.00468881	0.4606	0.788296	0.269138
BRCA2	4.24e-05	3.647	6.7744	1.96289
BRINP1	0.000102571	0.3054	0.555623	0.167852
BRIP1	0.00149948	2.613	4.72664	1.44408
BST1	0.00149897	2.529	4.48471	1.42627
BST2	0.00316599	2.319	4.05446	1.32646
BUB1	0.000126976	3.373	6.28123	1.81118
BUB1B	0.00133389	2.537	4.48072	1.43666
C10orf105	0.00955756	2.027	3.45822	1.18785
C11orf21	0.000965668	2.495	4.29438	1.44967
C16orf92	0.00218468	0.4031	0.720851	0.225463
C1orf54	0.000159775	3.058	5.46311	1.71167
C1orf87	0.000412184	2.858	5.11927	1.59595
C1R	0.00112172	2.492	4.3157	1.43874
C1RL	0.00877879	2.051	3.50931	1.19848
C1S	0.00217709	2.336	4.01958	1.35788
C21orf62	0.00560392	2.132	3.64253	1.24782
C2orf50	0.00468519	2.169	3.70909	1.26823
C2orf66	0.000149551	2.882	4.98151	1.66762
CABP4	0.000166329	2.995	5.30162	1.69211
CACNG2	0.00222769	0.4124	0.727526	0.233715
CACNG5	0.00420198	2.281	4.01281	1.29702
CALCRL	0.000289344	0.3606	0.625938	0.20769
CALML6	0.00896893	2.05	3.51128	1.19652
CALN1	6.96e-05	0.2943	0.537729	0.161113
CAMSAP3	0.000764752	0.3478	0.643408	0.188051
CAPG	0.00383557	2.266	3.94426	1.30143
CAPN5	0.000589162	2.666	4.66443	1.52404
CASP4	0.00108072	2.649	4.75135	1.47707
CASP8	0.00638547	2.126	3.65477	1.23636
CASQ1	0.000285702	0.3517	0.618505	0.199975
CAV1	0.00429088	2.396	4.36497	1.31543
CAV2	0.00170709	2.557	4.59656	1.42223
CAVIN1	0.000253217	2.954	5.27614	1.65352
CBLN2	0.00922995	0.4842	0.835882	0.280448
CCDC122	0.00914049	2.016	3.41387	1.18994
CCDC153	0.00280765	2.245	3.81682	1.32088
CCDC18	0.00124321	2.476	4.29193	1.42792
CCDC8	0.00181909	2.404	4.17122	1.38509
CCDC85A	0.000334902	0.3583	0.627851	0.204527
CCDC89	3.2e-05	3.371	5.97629	1.90116
CCN4	0.00011901	3.142	5.62956	1.75378
CCNA2	8.57e-06	4.095	7.61765	2.20087
CCNB1	8.88e-06	4.076	7.57523	2.19282
CCNB2	3.4e-05	3.717	6.91438	1.99775
CCSER1	0.00100204	0.3798	0.676154	0.21337
CD101	5.81e-06	3.924	7.08643	2.17279
CD180	0.00210407	2.412	4.22743	1.37614
CD2	0.00335305	2.253	3.87728	1.3094
CD248	1e-05	3.834	6.96048	2.11166
CD300LF	0.00733236	2.159	3.7886	1.23002
CD3D	0.0042736	2.188	3.74502	1.27883
CD58	0.000115502	3.033	5.33028	1.72536
CD6	0.00461029	2.176	3.725	1.27068
CD69	0.00748693	2.098	3.61118	1.21889
CD8B2	0.00265291	0.4338	0.747907	0.251652
CD93	0.00318405	2.369	4.2017	1.3355
CDC20	8.98e-06	3.813	6.88477	2.11208
CDC25C	0.000154399	3.228	5.92177	1.75908
CDC42BPG	0.000922213	2.474	4.22722	1.44766
CDC45	0.0078616	2.116	3.67797	1.21756
CDC6	0.00174713	2.519	4.49209	1.41252
CDCA2	2.72e-05	4.127	8.00201	2.12827
CDCA8	4.36e-06	4.449	8.41054	2.35301
CDH10	0.00263539	0.4232	0.741174	0.241593
CDH18	0.00110274	0.3923	0.688219	0.223629
CDHR1	4.94e-06	0.2209	0.422315	0.115568
CDHR5	0.000480959	0.3565	0.636082	0.199752
CDK1	0.000158831	3.205	5.86696	1.7513
CDK2	0.000973577	2.642	4.70752	1.48326
CDK5R1	0.00606862	0.4637	0.802848	0.267831
CDKN2C	0.00173085	2.522	4.49959	1.41395
CDKN3	0.00516472	2.232	3.91837	1.27151
CELF3	0.00294947	0.4012	0.732601	0.219761
CELF5	0.0056321	0.4612	0.797701	0.266639
CELSR1	0.000486523	2.656	4.59768	1.53403
CELSR3	0.000119214	0.3158	0.56805	0.17554
CENPA	1.37e-05	3.71	6.69798	2.05477
CENPE	4.58e-05	3.648	6.79629	1.95778
CENPF	0.000487699	2.874	5.20107	1.58779
CENPK	0.000564099	2.675	4.67832	1.529
CENPU	0.00018849	2.957	5.22417	1.67381
CEP112	0.000304963	2.863	5.06628	1.61752
CEP55	0.000195476	3.382	6.42172	1.78129
CFAP45	0.00371989	2.243	3.87202	1.29962
CFH	0.00188269	2.458	4.334	1.39408
CFI	0.00262603	2.298	3.95067	1.33633
CFTR	0.00562628	0.4465	0.790145	0.252323
CHAF1B	8.4e-05	3.198	5.70931	1.79181
CHEK1	0.00120749	2.721	4.98728	1.48421
CHEK2	7.04e-05	3.175	5.61179	1.79604
CHGA	0.00811041	0.4579	0.816416	0.256825
CHGB	0.00589727	0.4544	0.796681	0.259185
CHI3L1	0.000479137	2.711	4.74452	1.54892
CHI3L2	0.007259	2.104	3.62141	1.22238
CHRM4	0.00936168	0.4825	0.836031	0.27848
CHRNA1	0.00333036	2.285	3.96769	1.31604
CHRNA9	0.00411936	2.239	3.88262	1.29089
CHST6	0.0034597	2.269	3.93063	1.3101
CIBAR2	0.0083459	2.06	3.52308	1.204
CKAP2L	0.00010949	3.413	6.35804	1.83254
CKMT1A	0.00396558	0.433	0.765255	0.245032
CKMT1B	0.000223012	0.3148	0.58147	0.170383
CLCF1	0.00138005	2.429	4.18454	1.41021
CLEC18A	7.83e-05	3.236	5.79517	1.80681
CLEC18B	0.00556773	2.111	3.58106	1.24478
CLEC5A	0.000167095	2.997	5.30812	1.69238
CLGN	0.0055732	0.4668	0.800006	0.272416
CLIC1	8.7e-05	3.387	6.22829	1.84153
CLSPN	0.000507185	2.795	4.99023	1.56598
CMYA5	0.00811316	2.069	3.54466	1.20779
CNNM1	0.00628513	0.4508	0.798318	0.254577
CNTNAP2	0.000374844	0.3579	0.630447	0.203209
COL1A2	0.000353877	2.943	5.32054	1.6277
COL4A1	1.23e-05	4.399	8.54465	2.26461
COL4A2	7.39e-07	5.067	9.63184	2.66517
COL5A1	0.00147425	2.401	4.1195	1.39931
COL5A2	5.52e-05	3.311	5.92498	1.85025
COL6A2	0.00516709	2.171	3.7371	1.26092
COL8A1	0.000437551	2.766	4.87725	1.56884
COL9A3	0.00028776	2.766	4.79458	1.59604
COLEC11	3.91e-05	3.409	6.11594	1.90017
CP	0.00494575	2.185	3.76814	1.26684
CPA4	0.00841933	2.026	3.42663	1.19827
CPEB3	0.00173844	0.4158	0.720124	0.240075
CRLF1	0.00131075	0.3949	0.695959	0.224064
CRTAC1	3.82e-05	0.2871	0.519931	0.158491
CSDC2	0.00737223	0.4678	0.815461	0.268392
CSMD1	0.00389082	0.4512	0.7745	0.262841
CSMD3	2.6e-05	0.2848	0.511398	0.158645
CTF1	0.00692922	2.072	3.51522	1.22102
CTNNA3	0.00482383	0.4529	0.785605	0.261073
CXCL10	0.00825241	2.124	3.7156	1.21461
CYP17A1	9.44e-05	0.3058	0.554253	0.168679
CYP27A1	0.000417348	2.719	4.73976	1.56011
CYP27B1	0.00554799	2.135	3.64971	1.24917
CYTL1	0.00584935	2.212	3.88954	1.25772
DACH2	0.000275057	0.3589	0.623409	0.206671
DCAF12L2	0.00021228	0.3277	0.591392	0.181601
DCX	0.00995824	0.4872	0.841776	0.281965
DDIAS	0.00120367	2.721	4.98713	1.48451
DENND2D	0.00651091	2.117	3.63403	1.23338
DEPDC1	0.000129218	3.353	6.22956	1.80469
DEPDC1B	0.00186551	2.424	4.2338	1.38754
DEPP1	0.000730061	2.621	4.58385	1.49851
DGKB	0.00738933	0.4879	0.824848	0.288621
DGKK	6.18e-05	0.2862	0.527824	0.155161
DHH	3.98e-06	4.189	7.70055	2.27908
DISP3	0.00527143	0.4478	0.787427	0.2547
DLGAP1	0.00279774	0.4342	0.750343	0.251272
DLGAP5	3.47e-05	3.872	7.34924	2.03992
DLL3	0.000239344	0.3582	0.619463	0.207108
DNAH11	0.00146039	2.447	4.24668	1.41027
DNAJC22	0.000927736	2.527	4.37526	1.46
DNM3	0.000829238	0.3826	0.672045	0.217841
DPEP1	0.00284183	2.255	3.84663	1.32196
DRAXIN	0.00604532	2.165	3.75784	1.24727
DSCAML1	1.16e-05	0.2589	0.473675	0.14151
DTL	0.00572941	2.197	3.84048	1.25704
DUSP26	0.00388757	0.4535	0.775751	0.26515
DUSP6	0.00568812	2.173	3.76711	1.25361
E2F2	0.00369127	2.241	3.86433	1.29983
E2F7	6.78e-05	3.413	6.24308	1.86569
E2F8	0.000709872	2.674	4.72503	1.51312
EBF2	0.00117086	2.67	4.83049	1.47556
ECHDC2	0.00489526	2.148	3.65804	1.26109
ECM2	0.0020624	2.428	4.26802	1.3809
EFEMP2	0.00316833	2.25	3.85552	1.313
ELFN2	0.00402897	0.4463	0.773436	0.257576
ELK3	0.00318971	2.354	4.15896	1.33258
EMILIN1	1.24e-05	3.595	6.38009	2.02537
EMILIN2	0.000105707	2.976	5.16392	1.71464
EMILIN3	0.00280165	2.342	4.09089	1.34025
EMP3	0.000106691	3.053	5.36794	1.73584
EN1	9.56e-07	4.584	8.4268	2.49324
ENPP1	0.000463123	2.817	5.02991	1.57759
EPHB1	0.00387706	0.4507	0.774076	0.262431
ERCC6L	0.000120904	3.106	5.53456	1.74276
ESCO2	0.00846847	2.188	3.91839	1.22149
ESPL1	0.000123772	3.286	6.03113	1.7899
ESPNL	0.000342066	2.779	4.86114	1.58827
ESX1	3.17e-05	0.2806	0.510572	0.154184
ETV4	0.00553379	2.182	3.78774	1.25741
ETV7	4.38e-06	4.037	7.32295	2.22532
EVA1C	0.00154284	2.504	4.41952	1.41871
EVC2	0.00556484	2.127	3.62505	1.24744
EXO1	0.00355973	2.272	3.94602	1.30848
F2RL2	0.000623501	2.591	4.47164	1.50186
F3	0.000526632	2.587	4.42863	1.51165
FAAP24	0.00482041	2.153	3.66854	1.26314
FAM110B	6.43e-05	0.3106	0.55115	0.175085
FAM110C	0.00823846	2.081	3.58472	1.20834
FAM111A	3.06e-05	3.315	5.82267	1.887
FAM111B	0.00938604	2.072	3.58945	1.1958
FAM114A1	0.00108386	2.502	4.33652	1.44343
FAM133A	8.25e-06	0.2559	0.465854	0.140537
FAM13C	1.36e-06	0.23	0.417482	0.12669
FAM155A	0.00176321	0.412	0.718204	0.236371
FAM181A	0.000255656	2.86	5.02367	1.62838
FAM183A	0.00967676	2.016	3.4286	1.18525
FAM20C	0.00299315	2.31	4.01504	1.32902
FAM83D	0.00332313	2.284	3.96454	1.31604
FAP	0.0056922	2.163	3.73624	1.25179
FBLIM1	0.00192283	2.52	4.5195	1.40535
FBLN5	0.00288631	2.337	4.08357	1.337
FBLN7	0.000219009	2.879	5.04412	1.64329
FBXO17	0.00325528	2.229	3.80227	1.30694
FBXO39	0.000850072	2.588	4.52576	1.48034
FERMT1	0.00618669	0.4679	0.805918	0.271639
FGL2	0.00355062	2.243	3.86217	1.30322
FHDC1	8.92e-05	0.3014	0.549131	0.165414
FKBP10	1.12e-05	3.707	6.64955	2.06609
FKBP9	0.00283505	2.328	4.05415	1.33665
FLNA	0.000213956	2.944	5.21477	1.66215
FLNC	0.000209451	2.878	5.03268	1.64582
FLRT1	0.000266053	0.3463	0.612354	0.195831
FN1	0.000574144	2.902	5.32304	1.58261
FNDC7	0.00188485	2.363	4.0649	1.37388
FOSL1	0.00842232	2.071	3.55853	1.2049
FOXD3	0.00152303	2.429	4.20507	1.40332
FOXM1	0.00040267	2.92	5.28612	1.61282
FOXS1	0.00236439	2.365	4.11927	1.35776
FREM2	0.00084991	2.549	4.41614	1.47096
FREM3	0.00147936	0.4136	0.712847	0.239981
FRMPD1	0.000309686	0.3362	0.607917	0.185958
FRRS1	0.00779414	2.091	3.5987	1.21439
FRRS1L	0.00116829	0.38	0.681511	0.211879
FSTL1	0.000306131	2.758	4.78329	1.58989
FSTL5	4.34e-05	0.2789	0.514412	0.151236
FUCA2	0.000141303	2.991	5.25917	1.70137
FUT9	0.00291581	0.4306	0.749963	0.247265
FXYD2	0.000104868	0.3301	0.577873	0.188516
FXYD6	0.000185289	0.3347	0.594117	0.188546
FYB2	0.00123357	0.3841	0.686338	0.214988
FZD2	0.000456642	2.756	4.85758	1.56337
G6PC	0.00226148	0.4213	0.733769	0.241915
G6PC2	0.000766362	0.3808	0.668262	0.216994
GABBR1	0.00057541	0.3566	0.6414	0.198298
GABRA3	0.0033249	0.4338	0.757555	0.248379
GABRB1	0.00661095	0.4705	0.810718	0.273066
GABRG2	0.00618982	0.4521	0.798118	0.256079
GALNT13	8.87e-05	0.3295	0.574033	0.189124
GALNT3	0.00493851	2.135	3.62426	1.25821
GALNT5	9.52e-05	3.057	5.35771	1.74398
GAS2L3	8.67e-05	3.344	6.11131	1.83018
GATA3	0.000208095	2.964	5.26388	1.66933
GATA4	0.000904613	2.551	4.43617	1.46735
GATA5	0.000899814	0.3885	0.678879	0.222341
GBP1	0.0028536	2.31	4.003	1.33255
GBP5	0.00147063	2.461	4.28575	1.41273
GDAP1L1	0.00343565	0.4325	0.758311	0.246718
GDF10	0.00194965	0.4232	0.729172	0.245622
GDF15	1.54e-05	3.675	6.63054	2.03696
GDF5	0.000341343	2.775	4.85017	1.58739
GFRA1	0.000346701	0.3505	0.622481	0.19736
GGACT	0.000111955	3.073	5.43096	1.73851
GJC1	3.13e-06	4.858	9.44096	2.49946
GLP1R	0.00014347	0.3302	0.584599	0.186532
GLRA1	0.00379253	0.4321	0.762619	0.244832
GLUD2	0.00420018	0.4549	0.780063	0.265301
GNAL	5.62e-05	0.2754	0.515706	0.14702
GNG12	2.68e-06	4.683	8.92125	2.45773
GNG5	0.00106314	2.515	4.36819	1.44773
GNLY	0.0049865	2.158	3.69206	1.2615
GOLGA6L2	0.00120539	0.3916	0.690776	0.222028
GPNMB	0.00206259	2.444	4.31383	1.38418
GPR1	0.00111035	2.479	4.27769	1.43645
GPR141	0.00191726	2.395	4.15711	1.37936
GPR156	9.19e-05	3.131	5.54848	1.76731
GPR157	0.00585222	2.133	3.65599	1.24459
GPR21	0.00527948	0.4395	0.783132	0.246682
GPR3	7e-05	3.212	5.70818	1.80693
GPR45	0.000505212	0.3689	0.647111	0.210317
GPR55	0.000250474	2.788	4.82677	1.61048
GPR61	0.00843689	0.4783	0.827984	0.27626
GPR82	0.002145	2.454	4.35286	1.38327
GPRC5A	0.00282025	2.426	4.34045	1.35621
GPX8	0.00192768	2.502	4.46796	1.40148
GRB14	0.000286552	2.814	4.92236	1.60896
GRIA1	0.00808869	0.4734	0.823354	0.272208
GRIA2	0.000199699	0.328	0.590198	0.182302
GRIA4	0.00155232	0.4212	0.719556	0.246601
GRID2	0.00035441	0.367	0.636123	0.211733
GRIK2	0.00292658	0.4275	0.748236	0.244207
GRIN1	0.00958223	0.4727	0.833274	0.268153
GRIN3A	0.000839904	0.3832	0.672896	0.218269
GSAP	0.000659307	2.595	4.49117	1.49898
GSC2	0.00467824	0.4616	0.788728	0.270194
GSDMD	0.00555801	2.127	3.62645	1.24763
GSX2	0.00790529	2.048	3.47448	1.20662
GTSE1	0.00320937	2.364	4.19061	1.33403
GZMA	0.00601243	2.124	3.63672	1.24098
H2AC20	0.000728538	2.631	4.6122	1.50115
H2BC11	0.00721379	2.158	3.7811	1.23126
H2BC9	9.27e-06	3.63	6.4195	2.05311
H2BU1	0.00150458	0.421	0.718272	0.246713
H3C10	2.66e-05	3.778	7.02357	2.03206
H3C6	0.005604	2.206	3.86042	1.2603
HAND2	0.00485639	2.192	3.78578	1.2696
HAPLN3	3.97e-05	3.249	5.69987	1.85219
HASPIN	0.00461042	2.319	4.14966	1.29592
HCAR1	0.00026504	2.885	5.09878	1.63263
HDHD3	0.00389351	2.177	3.69217	1.28371
HECW1	0.00722096	0.4653	0.81312	0.266312
HERC5	0.0042806	2.218	3.83205	1.28416
HFE	0.000310951	2.901	5.17502	1.62602
HJURP	1.33e-05	4.152	7.87996	2.18761
HMGA2	0.00167844	2.389	4.11371	1.38771
HMMR	5.19e-05	3.73	7.05566	1.97155
HORMAD2	0.000255575	2.768	4.7761	1.60374
HOXA1	0.000192318	2.996	5.33247	1.68281
HOXA10	0.00360495	2.278	3.96599	1.3086
HOXA13	0.00655845	2.199	3.88123	1.24592
HOXA2	0.000596858	2.67	4.67831	1.52416
HOXA3	0.000181841	2.912	5.0961	1.66386
HOXA5	8.35e-05	3.116	5.49041	1.76898
HOXA7	2.43e-05	3.701	6.79453	2.01587
HOXA9	0.000182686	3.04	5.44169	1.69795
HOXB7	0.00906955	2.068	3.56834	1.19818
HOXC10	2.89e-05	3.62	6.61435	1.98082
HOXC4	0.00012802	3.187	5.76777	1.76121
HOXC6	0.00102283	2.591	4.57257	1.46791
HOXC8	2.47e-06	4.553	8.55614	2.42324
HOXD10	0.000252275	3.019	5.45417	1.67053
HOXD13	0.00105464	2.68	4.83276	1.48567
HOXD3	0.00883596	2.11	3.68877	1.20648
HOXD4	0.00848036	2.093	3.6277	1.20764
HOXD9	0.00895883	2.082	3.60856	1.20131
HPD	0.00253774	2.29	3.92184	1.33727
HPSE2	0.000170838	0.3221	0.581539	0.17845
HS3ST3B1	0.0087638	2.045	3.49243	1.19781
HSF2BP	0.00118896	0.3938	0.691829	0.224179
HSPB1	1.76e-05	3.366	5.85937	1.9342
HSPB6	1.62e-05	3.621	6.49869	2.01748
HSPG2	0.000647107	2.806	5.07775	1.55114
HTR1A	0.00135745	0.3946	0.697019	0.223426
HTR2A	0.00396401	0.4445	0.771644	0.256018
HTR2C	0.00193694	0.4217	0.727978	0.244293
HTRA3	3.48e-05	3.324	5.86881	1.88212
IFI30	0.00613176	2.114	3.60972	1.23762
IFI44	0.00215697	2.316	3.95931	1.35417
IFITM10	0.000539449	0.3845	0.66074	0.223792
IFITM3	0.000275325	2.866	5.05387	1.62507
IGF2BP2	7.83e-05	3.288	5.93579	1.82142
IGF2BP3	5.92e-05	3.106	5.40148	1.78655
IGFBP2	6.47e-05	3.547	6.60254	1.90603
IGFBP3	0.0040077	2.358	4.22847	1.31455
IGFBP4	0.00473752	2.277	4.02937	1.28632
IGFN1	0.0048972	0.4454	0.782388	0.253561
IL13RA2	0.000967587	2.485	4.26835	1.44726
IL1RAPL1	0.00749019	0.4803	0.822129	0.280623
IL9	0.00270621	0.4298	0.746288	0.247488
INA	0.00185298	0.4111	0.719506	0.234927
INSM2	0.00115978	0.3904	0.688567	0.221303
INSYN2B	0.00143403	0.3998	0.702478	0.227491
IQGAP1	0.000120451	3.323	6.12976	1.80187
IQGAP2	6.15e-05	3.562	6.63193	1.91362
IQGAP3	3.25e-05	3.885	7.36948	2.04828
IQSEC3	0.00646755	0.4473	0.798157	0.250694
IRF1	0.00609685	2.126	3.646	1.24021
IRX5	3.05e-05	3.714	6.88072	2.00439
ISG20	0.0030546	2.262	3.88101	1.31801
ISL2	3.3e-07	4.861	8.92082	2.6492
ITGA3	0.000671735	2.606	4.52632	1.50056
ITGA5	0.00333572	2.347	4.15032	1.32774
ITGA7	0.000131541	3.037	5.36807	1.71856
ITGB4	0.00412804	2.196	3.75767	1.28277
ITK	0.00443194	2.194	3.76799	1.27697
ITPRIPL1	0.000106057	3.401	6.31554	1.83153
JPH4	0.00608531	0.4558	0.799079	0.260041
KCNH1	0.00247683	0.42	0.736623	0.239422
KCNIP2	0.00629336	0.4609	0.8034	0.264417
KCNIP3	0.00724176	0.4622	0.811795	0.263157
KCNJ11	0.00907904	0.4854	0.835402	0.281982
KCNK3	0.00131633	0.3846	0.688979	0.214691
KCNK5	0.00177514	2.397	4.14661	1.38537
KCNN4	5.97e-05	3.15	5.51539	1.79875
KCTD4	0.00445358	0.4421	0.775898	0.251909
KDELR3	0.00412658	2.342	4.18892	1.30929
KHDRBS2	1.07e-06	0.2311	0.416326	0.128325
KIF14	1.71e-05	4.26	8.24842	2.20023
KIF18A	0.000445132	3.058	5.70592	1.63869
KIF20A	2.25e-05	3.992	7.57101	2.10463
KIF21B	0.00467948	0.4479	0.781439	0.256682
KIF23	1.06e-05	4.202	7.95924	2.21827
KIF2C	8.03e-05	3.196	5.69518	1.79407
KIF4A	2.07e-05	4.021	7.6299	2.11892
KLHDC7A	0.000318285	2.754	4.78051	1.58643
KLRC2	0.00151517	0.4098	0.711213	0.236183
KLRC3	0.00102315	0.3925	0.685862	0.224611
KNL1	0.000642265	2.808	5.08046	1.55207
KRT75	0.00854678	2.073	3.56798	1.20395
LAMB4	0.00292524	2.244	3.82069	1.3176
LAMC1	6.52e-05	3.576	6.68375	1.91325
LAMC3	0.00215847	2.464	4.38403	1.38485
LATS2	3.42e-05	3.627	6.67145	1.97177
LCK	0.00959397	2.026	3.45665	1.18741
LCTL	0.000183519	2.845	4.91964	1.6449
LGALS1	9.82e-05	3.082	5.42901	1.7491
LGALS3	0.00868534	2.054	3.51684	1.19988
LGR6	0.00193797	2.34	4.0067	1.36701
LHFPL3	0.00936588	0.4863	0.837662	0.282307
LINC00634	0.00112065	0.3742	0.67589	0.207136
LINC00672	0.00242805	0.4156	0.733115	0.235638
LMO2	0.00198792	2.376	4.11167	1.37275
LMX1A	6.07e-05	0.3191	0.557662	0.182554
LOXL2	8.36e-06	4.281	8.11724	2.25828
LOXL4	5.43e-05	3.193	5.61131	1.81709
LPIN3	0.000270924	2.969	5.334	1.65299
LRATD2	0.00410444	0.4481	0.775267	0.258989
LRFN5	0.00033902	0.3349	0.609219	0.184129
LRIT2	0.00288575	0.4325	0.750648	0.24922
LRP1B	0.000177076	0.3275	0.58694	0.182705
LRRC9	0.00117435	2.447	4.2021	1.42537
LRRTM3	0.0061206	0.4702	0.806464	0.274092
LRRTM4	0.000134427	0.3329	0.585475	0.189265
LSP1	1.75e-05	3.586	6.42413	2.00221
LUZP2	1.04e-05	0.2538	0.466939	0.13797
LXN	0.00498112	2.202	3.81933	1.26922
LYVE1	4.15e-05	0.2888	0.523052	0.159482
MACC1	3.3e-05	3.484	6.28102	1.93276
MACROH2A2	0.00795845	0.4802	0.825476	0.279339
MAOB	0.0007529	2.568	4.445	1.48373
MAP1LC3C	0.00919101	2.098	3.66419	1.20137
MAP3K7CL	0.000531689	2.657	4.6181	1.52853
MARCHF11	0.00193398	0.4068	0.718331	0.23035
MARCHF4	0.00191172	0.4044	0.71634	0.228314
MARVELD1	0.00221801	2.35	4.06344	1.35947
MARVELD3	0.0040573	0.4219	0.760039	0.234211
MBNL3	0.000220718	2.855	4.98184	1.6364
MC4R	0.000487902	0.363	0.641561	0.20536
MCAM	0.000177263	2.961	5.2233	1.67888
MCUB	0.00180196	2.394	4.14156	1.38367
MDGA2	0.000691852	0.3924	0.673655	0.2286
MEDAG	0.00140227	2.485	4.34276	1.42141
MEGF11	0.00559131	0.4487	0.790924	0.254503
MELK	0.000203873	3.255	6.06643	1.74602
METTL7B	0.000327624	2.734	4.73195	1.57931
MFAP2	0.000136577	2.944	5.127	1.6903
MFAP4	0.000106968	3.134	5.58648	1.7585
MGAT4C	0.000230992	0.3345	0.599131	0.186734
MGP	0.00191197	2.496	4.44622	1.40072
MICALL2	0.00644431	2.105	3.59593	1.23222
MKI67	0.00488674	2.27	4.01741	1.28258
MKX	0.000234107	0.3495	0.611909	0.199655
MME	0.00890318	0.4894	0.835999	0.286547
MMEL1	0.00582892	2.165	3.74941	1.25029
MMP11	0.00279481	2.3	3.97104	1.33221
MMP14	5.71e-05	3.15	5.50916	1.80161
MMP24	0.00670264	0.4681	0.810314	0.270429
MN1	5.81e-05	0.3131	0.551463	0.177719
MRGPRE	0.00107851	2.484	4.28657	1.43967
MSN	0.00217589	2.47	4.4025	1.38537
MTFR2	7.01e-05	3.099	5.41335	1.77462
MTMR11	3.84e-05	3.372	6.01459	1.89048
MTMR7	0.0064059	0.4573	0.802562	0.260518
MUC3A	0.000330674	2.883	5.13971	1.61735
MVP	0.00339895	2.267	3.9194	1.31098
MYBL2	0.00187355	2.516	4.50054	1.4065
MYBPH	0.00557802	2.155	3.7079	1.25207
MYCBPAP	0.000418098	2.666	4.59539	1.54623
MYH6	0.00410161	0.4385	0.76995	0.249767
MYL12A	0.00129626	2.564	4.55153	1.44474
MYOD1	4.31e-05	0.2936	0.52816	0.163174
MYZAP	0.000408293	2.792	4.93252	1.57989
NALCN	0.00523092	0.4568	0.791676	0.263537
NAP1L2	0.00240468	0.4234	0.737547	0.243079
NAP1L3	0.00203957	0.4109	0.723085	0.233511
NAT2	0.000271598	2.845	4.99505	1.62052
NCAPG	0.000214933	3.234	6.02239	1.73699
NCAPH	0.000758938	2.836	5.20358	1.54609
NDC80	3.38e-05	3.491	6.30271	1.93321
NDST3	0.00943357	0.4727	0.832282	0.268435
NDST4	4.68e-05	0.3109	0.545649	0.177166
NEGR1	0.00636456	0.4683	0.807612	0.271529
NEIL3	0.000300904	3.19	5.98283	1.70056
NEK2	0.000248136	3.108	5.70015	1.69452
NGFR	0.00757847	2.069	3.5287	1.21342
NIBAN1	0.00604164	2.238	3.97716	1.2592
NKG7	0.00174992	2.401	4.1556	1.38732
NMI	0.00666848	2.117	3.64086	1.2315
NMNAT2	0.00123301	0.3917	0.691599	0.221825
NMNAT3	0.00042751	2.689	4.66195	1.55076
NNMT	0.000411713	2.736	4.78136	1.56516
NOG	0.00210164	0.4087	0.722872	0.231101
NOX4	0.00538127	2.132	3.63469	1.25108
NPNT	0.00716197	2.157	3.7776	1.2318
NRG3	0.000808111	0.3852	0.673085	0.220407
NRM	0.00263686	2.35	4.10058	1.3465
NRSN1	0.00277647	0.4278	0.746167	0.245235
NSG2	0.00173621	0.4029	0.711655	0.228127
NSUN7	0.000115439	3.037	5.34056	1.72649
NTN4	0.00379735	0.4567	0.776461	0.26868
NTNG2	0.000840119	0.3717	0.664473	0.207945
NUAK2	0.0043917	2.183	3.73449	1.27569
NUF2	0.00144867	2.578	4.61675	1.43932
NYAP2	0.00132791	0.4001	0.700012	0.228735
OCIAD2	0.000468162	2.758	4.86778	1.56213
OLFML2A	0.00170827	2.491	4.40724	1.40842
OMG	0.00402148	0.4521	0.776503	0.263197
OPHN1	0.000224068	0.3449	0.607074	0.195961
OPTC	0.00349544	0.436	0.761061	0.249725
OR51E1	0.00160492	2.426	4.20764	1.39894
ORC1	0.00125017	2.597	4.63572	1.45456
OSMR	0.0060288	2.162	3.74879	1.24703
OSR2	0.00016384	3.116	5.62765	1.7256
OTOGL	3.34e-05	0.2834	0.514082	0.156186
OTOS	0.00038423	2.86	5.10729	1.60114
OTP	2.58e-05	3.435	6.10362	1.93316
OTX1	0.00426136	2.166	3.6811	1.27499
P2RY2	0.00256143	2.309	3.97777	1.34048
P2RY6	0.00127909	2.444	4.21063	1.41883
PABPC1L	0.00152093	2.377	4.06076	1.39192
PABPC4L	0.000601462	2.757	4.92161	1.54473
PADI1	0.00815274	2.037	3.44921	1.20243
PAK3	0.00433761	0.4369	0.771756	0.247346
PAMR1	0.00759452	2.059	3.49824	1.21161
PARP12	0.00169011	2.434	4.24202	1.39701
PAX3	0.000569281	2.72	4.80685	1.53965
PBK	0.000186215	3.394	6.44351	1.78809
PCBP3	0.000374701	0.3403	0.616289	0.18789
PCDH15	0.00217701	0.4274	0.736029	0.248147
PCDH7	0.0015796	0.4123	0.714357	0.238006
PCLAF	0.00691316	2.108	3.62086	1.227
PCOLCE	4.58e-06	4.148	7.62165	2.2574
PDE2A	0.00293245	0.4314	0.75064	0.247879
PDE6A	0.00252686	2.309	3.9736	1.34138
PDGFA	0.00107474	2.481	4.2765	1.43912
PDLIM4	0.00911303	2.044	3.4984	1.19436
PDLIM7	0.00726117	2.08	3.55085	1.21861
PDPN	0.00352666	2.23	3.82089	1.30108
PEAK3	0.00321477	2.24	3.83129	1.31004
PGAP4	0.00150993	0.4111	0.711918	0.237393
PHETA2	6.55e-05	3.438	6.30312	1.87487
PHEX	0.00134173	2.503	4.38417	1.42859
PHLDA2	0.00551736	2.161	3.7237	1.254
PHYHIPL	0.000678543	0.3881	0.669937	0.224832
PID1	9.33e-05	0.3283	0.573971	0.187738
PIK3C2G	0.00760839	0.4712	0.81884	0.271206
PIMREG	0.000492657	2.942	5.39856	1.60351
PINLYP	5.91e-05	3.227	5.7171	1.82202
PITX2	0.00836099	2.1	3.64452	1.20985
PKIB	0.00956422	2.036	3.48691	1.18915
PKMYT1	0.00419645	2.243	3.89875	1.29016
PLAC8	0.000123225	3.037	5.35352	1.72248
PLAT	1.48e-05	3.624	6.48822	2.02378
PLAU	0.00889314	2.05	3.50992	1.19727
PLAUR	0.0079765	2.07	3.54314	1.20933
PLBD1	0.00265317	2.343	4.08295	1.34471
PLEKHA4	0.000235388	2.813	4.8815	1.62103
PLP2	0.000876169	2.585	4.5215	1.47735
PLPPR1	0.00998319	0.4997	0.84706	0.2948
PLPPR3	0.00496087	0.4572	0.78926	0.264855
PLSCR1	0.0045169	2.206	3.80931	1.27778
PMEL	0.000670656	2.656	4.66438	1.51287
PNMA3	0.00751479	0.4656	0.815525	0.265858
POC1A	0.000793977	2.756	4.98249	1.52423
PODNL1	9.18e-06	3.54	6.18931	2.02506
POGLUT3	5.38e-05	3.284	5.84779	1.84403
POLQ	0.000168548	3.207	5.88555	1.74756
PON1	0.00270786	0.4156	0.737701	0.234144
POSTN	0.00950384	2.052	3.53401	1.19198
PPIC	4.04e-05	3.405	6.11166	1.89699
PPM1L	0.00426545	0.4561	0.781395	0.266173
PPP4R4	0.0013462	0.3983	0.699265	0.226921
PRF1	0.0037913	2.292	4.01958	1.30727
PRICKLE3	0.00037918	2.713	4.70544	1.56479
PRKG2	0.000723396	0.3903	0.673423	0.226189
PRLHR	9.96e-05	0.323	0.570644	0.182794
PRPS2	0.00454874	2.182	3.74066	1.27288
PRR33	0.000165249	2.877	4.98506	1.6601
PRRX2	0.00815764	2.111	3.67255	1.21365
PRSS33	8.68e-06	4.056	7.51676	2.18837
PRSS35	0.00731581	0.4743	0.818034	0.274968
PRSS37	0.000790117	0.3935	0.678423	0.228271
PSD	0.00365408	0.4227	0.755434	0.236488
PSORS1C1	0.00956072	2.019	3.43396	1.18666
PSRC1	1.55e-05	3.714	6.73427	2.04852
PTGER3	0.00257815	0.4359	0.747963	0.254011
PTGFRN	7.78e-05	3.148	5.55956	1.78228
PTGIR	0.000481072	2.639	4.54996	1.53047
PTPN22	0.00596668	2.102	3.56998	1.23784
PTPRT	0.000313571	0.3421	0.613042	0.190871
PTTG1	2.21e-05	3.825	7.10916	2.05804
PYGL	0.00057156	2.653	4.62112	1.52272
RAB27A	3.53e-05	3.386	6.03413	1.89957
RAB32	0.000405518	2.935	5.33028	1.61603
RAB34	0.00356313	2.228	3.81807	1.29997
RAB3C	0.00168222	0.4019	0.709804	0.227598
RAB42	2.16e-05	3.516	6.28232	1.96832
RAD51AP1	0.00303038	2.364	4.17406	1.33845
RAD54B	0.00106802	2.499	4.3268	1.44388
RAD54L	7.16e-05	3.335	6.0444	1.84048
RARRES2	0.00463691	2.192	3.77472	1.27323
RASEF	0.0061512	2.117	3.62125	1.23798
RASGRF1	0.0014142	0.4071	0.70693	0.234444
RASL10A	0.00209404	0.4199	0.729867	0.241628
RBP1	0.000183468	3.012	5.36745	1.6903
RBP3	0.0040604	0.4536	0.777806	0.264588
RCOR2	0.00221051	0.4219	0.733204	0.242733
RD3	0.00164286	0.4226	0.722434	0.247159
RDH10	0.00993263	2.008	3.41276	1.18201
RDM1	0.00177043	2.361	4.04661	1.37787
REPS2	0.000650534	0.3816	0.663906	0.219319
RGR	5.68e-06	0.2528	0.457794	0.139545
RGS16	0.00373798	2.292	4.01481	1.30831
RGS22	0.00169986	2.362	4.03918	1.38077
RGS7	0.00756292	0.4689	0.817412	0.268979
RHOC	0.00547076	2.2	3.83843	1.26139
RHOD	0.000598621	2.669	4.67517	1.52363
RHOJ	0.000548773	2.693	4.7228	1.53536
RINL	0.00141141	2.492	4.36609	1.42266
RIPPLY2	0.00565083	0.4528	0.793587	0.258307
RNF135	0.00152377	2.455	4.27719	1.40892
ROR1	0.00019253	3.038	5.44783	1.69395
ROR2	0.00102403	2.609	4.62539	1.47206
RPRM	0.00240176	0.4289	0.740867	0.248297
RRM2	0.00380637	2.325	4.116	1.31286
RSPO3	0.00887461	0.4808	0.832063	0.277773
RTN1	0.0014836	0.3883	0.695879	0.216629
RTP5	0.00293427	0.3868	0.723277	0.206878
RUBCNL	0.000329071	2.717	4.68929	1.57476
RUNX1T1	0.00273896	0.4173	0.739261	0.235612
RYR3	6.48e-05	3.106	5.41584	1.78106
S100A13	0.000901987	2.471	4.21513	1.44841
S100A4	0.000124787	3.129	5.60469	1.74718
S1PR3	0.00739007	2.152	3.77075	1.22834
SAA1	0.00447723	2.187	3.75076	1.27496
SAA2	0.00615344	2.103	3.57948	1.23556
SAMD11	0.00228631	0.4244	0.736121	0.244681
SAMD9L	0.00716883	2.091	3.5794	1.22134
SATB1	0.00295083	0.4271	0.748391	0.243771
SCD	0.00270097	0.4118	0.735239	0.230637
SCN3B	0.00259151	0.4203	0.738694	0.239093
SCNN1B	0.00296555	2.324	4.05202	1.33237
SCRT1	0.000827904	0.3793	0.669598	0.214894
SDC1	0.000209901	3.088	5.60421	1.70112
SEC61G	0.000257162	2.878	5.07267	1.63267
SECTM1	0.00212838	2.375	4.12515	1.36767
SEL1L3	0.000120927	3.279	6.00762	1.78977
SELL	0.00076358	0.3813	0.66851	0.217474
SERINC2	8.8e-05	3.093	5.43914	1.75913
SERPINA1	0.00363021	2.281	3.97513	1.30854
SERPINA5	1.08e-06	4.715	8.79349	2.52771
SERPINE1	0.00161079	2.498	4.4114	1.41415
SERPINF1	9.3e-05	3.178	5.67562	1.77962
SERPING1	0.000124701	3.094	5.50941	1.73756
SERPINH1	1.57e-05	3.611	6.46617	2.01624
SEZ6L	0.00252483	0.4174	0.735825	0.236745
SFN	0.00506148	2.166	3.71947	1.26178
SFRP2	0.000178509	0.3379	0.595941	0.191549
SGMS2	0.000243635	2.768	4.7687	1.6068
SGO1	0.00166198	2.594	4.69844	1.43207
SGSM1	0.00248155	0.4164	0.734479	0.236035
SH2D1A	0.00196978	2.341	4.011	1.36594
SH2D2A	0.00299593	2.274	3.9118	1.32187
SHANK2	0.00223919	0.4045	0.722736	0.226396
SHCBP1	3.7e-05	3.577	6.55405	1.95234
SHD	0.000542536	0.3686	0.648881	0.209376
SHISAL1	0.00369617	0.4421	0.767067	0.25475
SHISAL2A	0.0014088	2.456	4.26425	1.41481
SHOX2	0.000169272	3.184	5.82139	1.74115
SIT1	0.00162377	2.397	4.12912	1.39179
SKA1	2.33e-05	3.686	6.74645	2.01408
SKA3	0.00388039	2.354	4.20826	1.31656
SKIDA1	1.53e-05	3.749	6.82528	2.05962
SLC1A6	3.44e-05	0.274	0.50556	0.148489
SLC22A6	0.00710634	0.4636	0.81138	0.26486
SLC25A24	0.00155225	2.522	4.47358	1.42221
SLC25A43	7.67e-06	3.947	7.20206	2.16302
SLC25A45	0.000435163	2.722	4.75626	1.55815
SLC25A48	0.00481512	0.4569	0.787609	0.264997
SLC27A3	7.82e-06	3.695	6.55324	2.08314
SLC28A3	0.00492495	0.4582	0.789424	0.26596
SLC2A10	0.00159128	2.397	4.12345	1.39308
SLC34A2	0.00792236	2.072	3.54731	1.21019
SLC47A2	0.00649151	2.188	3.84554	1.24507
SLC52A1	0.0053388	2.122	3.60272	1.24988
SLC7A14	0.00103319	0.3741	0.673068	0.207962
SLC8A2	0.00719709	0.4585	0.809672	0.259622
SLC8A3	0.000419371	0.3539	0.630287	0.198734
SLC9A2	0.000125563	0.3447	0.594102	0.200032
SLC9C2	0.00770219	2.108	3.64847	1.21807
SLITRK5	0.00463877	0.4584	0.786633	0.26716
SMCP	0.00284942	0.4353	0.751784	0.252099
SMOC1	0.00872714	0.492	0.835957	0.289618
SMPD3	0.000222577	0.3215	0.587208	0.175994
SOCS2	0.00139742	2.515	4.42907	1.42844
SOD2	0.00950534	2.051	3.53063	1.19181
SOD3	0.00104758	2.482	4.27537	1.44119
SP5	0.000356343	2.707	4.67525	1.56694
SPAG17	0.000545139	2.691	4.71607	1.53532
SPAG4	0.00196561	2.383	4.12995	1.37512
SPATA1	0.00418939	2.24	3.89062	1.28981
SPATA17	0.0091214	2.079	3.6029	1.19926
SPATA6	0.00751642	2.204	3.93417	1.23469
SPC24	0.000291772	2.915	5.19904	1.63385
SPHKAP	4.05e-06	0.2479	0.448615	0.136982
SPINK5	0.000253769	0.3404	0.60638	0.191133
SPINK8	0.000140669	3.042	5.3948	1.71568
SPPL2C	0.00420542	0.4519	0.778495	0.262339
SPRY1	0.00266206	2.326	4.03365	1.34097
SPRY4	0.0048803	2.195	3.79326	1.26959
SPTBN5	0.00346461	2.227	3.80861	1.30185
SQOR	0.00339858	2.325	4.08791	1.32197
SSTR1	0.00577959	0.4613	0.799068	0.266252
SSTR2	4.06e-05	0.2778	0.512146	0.150697
SSTR5	0.00204971	0.4288	0.734608	0.250321
ST8SIA2	0.000136262	0.3268	0.580576	0.184003
STAC	0.00643585	2.12	3.63856	1.23472
STAR	0.000535066	0.3537	0.636968	0.196383
STEAP3	0.000208783	2.925	5.15782	1.6586
STRA6	0.00272151	2.306	3.9818	1.33535
STXBP6	0.000112248	0.3021	0.55457	0.164589
SUSD2	7.58e-06	3.959	7.23171	2.16751
SVOP	0.00479078	0.4405	0.778672	0.249236
SVOPL	0.000771117	2.522	4.32295	1.47088
SYT4	0.00276059	0.42	0.741242	0.23802
TACC3	2.48e-05	3.474	6.19805	1.94723
TACR1	0.00875149	0.4869	0.833884	0.284248
TAFA2	0.00149364	0.3943	0.700243	0.222008
TAFA3	0.00468474	2.149	3.65128	1.26463
TAS1R1	0.000281833	2.895	5.13767	1.63108
TCF23	0.000144535	2.97	5.2064	1.69404
TCF7	0.00340583	2.254	3.88383	1.30843
TCHH	0.000839481	0.3778	0.668917	0.213377
TCIM	0.00570771	2.172	3.76334	1.25307
TCTE1	0.00860984	0.4628	0.822287	0.26048
TEAD2	0.00142645	2.445	4.23432	1.41135
TEAD3	0.00659457	2.117	3.63677	1.23233
TEAD4	0.000852361	2.687	4.80287	1.50313
TENT5B	1.33e-05	3.558	6.29838	2.0096
TEX26	1.44e-05	3.538	6.26148	1.99878
TGIF1	0.000133663	3.216	5.85709	1.76608
TGM5	0.00178268	2.476	4.37359	1.40201
THSD4	0.00802308	0.4777	0.824808	0.276648
TIFA	1.1e-05	3.91	7.18079	2.12907
TIMP1	0.00107412	2.537	4.43306	1.45219
TK1	0.00135965	2.504	4.39041	1.4279
TLCD3B	0.0017542	0.3966	0.707855	0.222216
TLL1	0.00835461	0.4765	0.826614	0.274649
TMBIM1	0.00443517	2.198	3.78114	1.27772
TMCO4	0.000989662	2.487	4.27594	1.44603
TMEM100	0.00131113	0.4047	0.702653	0.233076
TMEM154	0.000195913	3.055	5.49976	1.69742
TMEM159	5.5e-05	3.469	6.34892	1.89529
TMEM255B	0.00962829	2.025	3.45452	1.18697
TMEM71	2.75e-05	3.406	6.03843	1.92065
TMSB10	7.01e-05	3.412	6.24738	1.86316
TMSB4X	0.00215786	2.385	4.15594	1.36868
TNFAIP6	0.00429342	2.193	3.76062	1.2794
TNFAIP8	0.000608118	2.719	4.81701	1.53472
TNFRSF11B	1.17e-05	4.032	7.52073	2.1613
TNFRSF12A	0.000304619	2.827	4.96909	1.60835
TNFRSF14	0.00592652	2.121	3.62471	1.24163
TNFRSF19	0.0048025	2.192	3.78212	1.27042
TNFRSF1A	0.00130424	2.443	4.21176	1.41726
TNK2	0.00121794	0.3958	0.694043	0.225743
TNNI2	0.000651488	2.581	4.45175	1.49642
TNR	3.61e-05	0.3092	0.539681	0.177205
TOP2A	6.38e-05	3.558	6.62801	1.9099
TOX	0.000279223	0.3426	0.610531	0.192254
TOX3	0.00901519	0.4813	0.833229	0.277992
TPRG1	0.00740037	2.089	3.5804	1.21839
TPX2	0.000107058	3.546	6.72698	1.86894
TRIM6	0.00687964	2.072	3.51425	1.22163
TRIM67	0.00279306	0.4124	0.737092	0.230772
TRIP6	0.00175322	2.352	4.01862	1.37651
TROAP	4.64e-05	3.647	6.7966	1.95673
TRPM8	2.1e-05	3.552	6.37012	1.98079
TSHR	0.00473072	0.4587	0.787728	0.26712
TTC39A	0.000893906	2.486	4.25385	1.45257
TTK	0.000366112	3.011	5.5205	1.64208
TTPA	0.00866052	0.4773	0.829107	0.27479
TUB	0.000373183	0.3434	0.618723	0.190615
TUBB6	0.00298338	2.294	3.96823	1.32613
TULP2	9.28e-06	4.017	7.42842	2.17226
TWIST1	0.00106048	2.642	4.72596	1.47684
TXLNB	0.000244395	2.843	4.96768	1.6266
TYMS	0.000246989	2.786	4.81743	1.61066
UBE2C	0.000598375	2.827	5.11633	1.56165
UCN2	0.00113731	2.474	4.26873	1.43366
ULBP3	0.00129042	2.516	4.41395	1.43442
UNC79	0.000438719	0.3551	0.632431	0.199347
UPP1	0.00687696	2.088	3.56155	1.22427
USH1C	0.00347744	0.4399	0.763081	0.253578
USP41	0.00180047	0.4169	0.722134	0.240662
VAMP5	0.00110014	2.493	4.3151	1.44036
VASN	0.00162322	2.396	4.1258	1.39155
VAV3	0.00554658	2.204	3.85187	1.26082
VEPH1	0.000960387	0.391	0.682711	0.223882
VSTM1	0.00177531	2.427	4.23134	1.3918
VSTM2A	0.00041606	0.3518	0.628403	0.196967
VWC2	0.00080691	0.3753	0.665807	0.211512
VWC2L	0.000208544	0.3307	0.593494	0.184261
WDR62	1.12e-05	3.628	6.44689	2.04173
WEE1	2.4e-07	5.206	9.73681	2.78377
XKR7	0.000337222	0.3438	0.616364	0.191799
XKR8	0.00311799	2.295	3.98084	1.32297
ZAP70	4.65e-05	3.154	5.48305	1.81466
ZDHHC1	0.00134263	2.432	4.1875	1.4128
ZDHHC12	0.00263417	2.296	3.94767	1.33584
ZDHHC22	0.000149264	0.3182	0.575031	0.176033
ZMYND12	0.00113657	2.519	4.39442	1.44408
ZNF648	0.000737514	2.552	4.39819	1.4813
ZNF804A	0.00116413	0.4151	0.705708	0.244214
